# Supplementary material for: Reducing levels of medical device contamination through package redesign and opening technique
Source: PLoS One. 2018 Nov 7;13(11):e0206892. doi: 10.1371/journal.pone.0206892 (PMC6221329; doi:10.1371/journal.pone.0206892)
Supplement: S1 File — (XLSX) [file pone.0206892.s001.xlsx]

## Sheet: 128FinalDataSet
Subject	Age	Sex	Profession	Education	YEHC	YEAT	WS	Handedness	Treatment	Training	Contamination
1	36	M	LPN	ASSOCIATE	4	2	LPN	RIGHT	MOD	Untrained	NO
1	36	M	LPN	ASSOCIATE	4	2	LPN	RIGHT	MOD	Untrained	NO
1	36	M	LPN	ASSOCIATE	4	2	LPN	RIGHT	IN	Untrained	YES
1	36	M	LPN	ASSOCIATE	4	2	LPN	RIGHT	OUT	Untrained	NO
1	36	M	LPN	ASSOCIATE	4	2	LPN	RIGHT	STD	Untrained	YES
1	36	M	LPN	ASSOCIATE	4	2	LPN	RIGHT	OUT	Untrained	NO
1	36	M	LPN	ASSOCIATE	4	2	LPN	RIGHT	IN	Untrained	YES
1	36	M	LPN	ASSOCIATE	4	2	LPN	RIGHT	STD	Untrained	NO
1	36	M	LPN	ASSOCIATE	4	2	LPN	RIGHT	OUT	Trained	NO
1	36	M	LPN	ASSOCIATE	4	2	LPN	RIGHT	IN	Trained	YES
1	36	M	LPN	ASSOCIATE	4	2	LPN	RIGHT	IN	Trained	NO
1	36	M	LPN	ASSOCIATE	4	2	LPN	RIGHT	MOD	Trained	NO
1	36	M	LPN	ASSOCIATE	4	2	LPN	RIGHT	STD	Trained	NO
1	36	M	LPN	ASSOCIATE	4	2	LPN	RIGHT	STD	Trained	NO
1	36	M	LPN	ASSOCIATE	4	2	LPN	RIGHT	OUT	Trained	NO
1	36	M	LPN	ASSOCIATE	4	2	LPN	RIGHT	MOD	Trained	NO
2	23	F	LPN	ASSOCIATE	5	1	HOSPITAL	RIGHT	OUT	Untrained	YES
2	23	F	LPN	ASSOCIATE	5	1	HOSPITAL	RIGHT	STD	Untrained	YES
2	23	F	LPN	ASSOCIATE	5	1	HOSPITAL	RIGHT	IN	Untrained	YES
2	23	F	LPN	ASSOCIATE	5	1	HOSPITAL	RIGHT	MOD	Untrained	YES
2	23	F	LPN	ASSOCIATE	5	1	HOSPITAL	RIGHT	OUT	Untrained	NO
2	23	F	LPN	ASSOCIATE	5	1	HOSPITAL	RIGHT	IN	Untrained	YES
2	23	F	LPN	ASSOCIATE	5	1	HOSPITAL	RIGHT	STD	Untrained	NO
2	23	F	LPN	ASSOCIATE	5	1	HOSPITAL	RIGHT	MOD	Untrained	NO
2	23	F	LPN	ASSOCIATE	5	1	HOSPITAL	RIGHT	STD	Trained	YES
2	23	F	LPN	ASSOCIATE	5	1	HOSPITAL	RIGHT	MOD	Trained	YES
2	23	F	LPN	ASSOCIATE	5	1	HOSPITAL	RIGHT	OUT	Trained	NO
2	23	F	LPN	ASSOCIATE	5	1	HOSPITAL	RIGHT	IN	Trained	YES
2	23	F	LPN	ASSOCIATE	5	1	HOSPITAL	RIGHT	MOD	Trained	NO
2	23	F	LPN	ASSOCIATE	5	1	HOSPITAL	RIGHT	IN	Trained	YES
2	23	F	LPN	ASSOCIATE	5	1	HOSPITAL	RIGHT	STD	Trained	YES
2	23	F	LPN	ASSOCIATE	5	1	HOSPITAL	RIGHT	OUT	Trained	NO
3	30	F	LPN	ASSOCIATE	5	1	NURSING HOME	RIGHT	IN	Untrained	NO
3	30	F	LPN	ASSOCIATE	5	1	NURSING HOME	RIGHT	OUT	Untrained	NO
3	30	F	LPN	ASSOCIATE	5	1	NURSING HOME	RIGHT	IN	Untrained	YES
3	30	F	LPN	ASSOCIATE	5	1	NURSING HOME	RIGHT	MOD	Untrained	YES
3	30	F	LPN	ASSOCIATE	5	1	NURSING HOME	RIGHT	STD	Untrained	NO
3	30	F	LPN	ASSOCIATE	5	1	NURSING HOME	RIGHT	STD	Untrained	YES
3	30	F	LPN	ASSOCIATE	5	1	NURSING HOME	RIGHT	MOD	Untrained	YES
3	30	F	LPN	ASSOCIATE	5	1	NURSING HOME	RIGHT	OUT	Untrained	NO
3	30	F	LPN	ASSOCIATE	5	1	NURSING HOME	RIGHT	OUT	Trained	NO
3	30	F	LPN	ASSOCIATE	5	1	NURSING HOME	RIGHT	MOD	Trained	NO
3	30	F	LPN	ASSOCIATE	5	1	NURSING HOME	RIGHT	IN	Trained	NO
3	30	F	LPN	ASSOCIATE	5	1	NURSING HOME	RIGHT	IN	Trained	YES
3	30	F	LPN	ASSOCIATE	5	1	NURSING HOME	RIGHT	STD	Trained	NO
3	30	F	LPN	ASSOCIATE	5	1	NURSING HOME	RIGHT	MOD	Trained	NO
3	30	F	LPN	ASSOCIATE	5	1	NURSING HOME	RIGHT	OUT	Trained	NO
3	30	F	LPN	ASSOCIATE	5	1	NURSING HOME	RIGHT	STD	Trained	YES
4	44	F	LPN	ASSOCIATE	1.5	21.5	MEDICAL AND DENTAL ENVIRONMENTS	RIGHT	OUT	Untrained	NO
4	44	F	LPN	ASSOCIATE	1.5	21.5	MEDICAL AND DENTAL ENVIRONMENTS	RIGHT	IN	Untrained	NO
4	44	F	LPN	ASSOCIATE	1.5	21.5	MEDICAL AND DENTAL ENVIRONMENTS	RIGHT	STD	Untrained	YES
4	44	F	LPN	ASSOCIATE	1.5	21.5	MEDICAL AND DENTAL ENVIRONMENTS	RIGHT	STD	Untrained	YES
4	44	F	LPN	ASSOCIATE	1.5	21.5	MEDICAL AND DENTAL ENVIRONMENTS	RIGHT	IN	Untrained	YES
4	44	F	LPN	ASSOCIATE	1.5	21.5	MEDICAL AND DENTAL ENVIRONMENTS	RIGHT	MOD	Untrained	NO
4	44	F	LPN	ASSOCIATE	1.5	21.5	MEDICAL AND DENTAL ENVIRONMENTS	RIGHT	OUT	Untrained	NO
4	44	F	LPN	ASSOCIATE	1.5	21.5	MEDICAL AND DENTAL ENVIRONMENTS	RIGHT	MOD	Untrained	NO
4	44	F	LPN	ASSOCIATE	1.5	21.5	MEDICAL AND DENTAL ENVIRONMENTS	RIGHT	MOD	Trained	NO
4	44	F	LPN	ASSOCIATE	1.5	21.5	MEDICAL AND DENTAL ENVIRONMENTS	RIGHT	IN	Trained	YES
4	44	F	LPN	ASSOCIATE	1.5	21.5	MEDICAL AND DENTAL ENVIRONMENTS	RIGHT	STD	Trained	YES
4	44	F	LPN	ASSOCIATE	1.5	21.5	MEDICAL AND DENTAL ENVIRONMENTS	RIGHT	MOD	Trained	YES
4	44	F	LPN	ASSOCIATE	1.5	21.5	MEDICAL AND DENTAL ENVIRONMENTS	RIGHT	OUT	Trained	NO
4	44	F	LPN	ASSOCIATE	1.5	21.5	MEDICAL AND DENTAL ENVIRONMENTS	RIGHT	IN	Trained	NO
4	44	F	LPN	ASSOCIATE	1.5	21.5	MEDICAL AND DENTAL ENVIRONMENTS	RIGHT	STD	Trained	NO
4	44	F	LPN	ASSOCIATE	1.5	21.5	MEDICAL AND DENTAL ENVIRONMENTS	RIGHT	OUT	Trained	NO
5	25	F	LPN	ASSOCIATE	6	1	HOME HEALTH	RIGHT	MOD	Untrained	NO
5	25	F	LPN	ASSOCIATE	6	1	HOME HEALTH	RIGHT	IN	Untrained	NO
5	25	F	LPN	ASSOCIATE	6	1	HOME HEALTH	RIGHT	OUT	Untrained	NO
5	25	F	LPN	ASSOCIATE	6	1	HOME HEALTH	RIGHT	STD	Untrained	YES
5	25	F	LPN	ASSOCIATE	6	1	HOME HEALTH	RIGHT	STD	Untrained	NO
5	25	F	LPN	ASSOCIATE	6	1	HOME HEALTH	RIGHT	MOD	Untrained	NO
5	25	F	LPN	ASSOCIATE	6	1	HOME HEALTH	RIGHT	IN	Untrained	NO
5	25	F	LPN	ASSOCIATE	6	1	HOME HEALTH	RIGHT	OUT	Untrained	NO
5	25	F	LPN	ASSOCIATE	6	1	HOME HEALTH	RIGHT	MOD	Trained	YES
5	25	F	LPN	ASSOCIATE	6	1	HOME HEALTH	RIGHT	IN	Trained	NO
5	25	F	LPN	ASSOCIATE	6	1	HOME HEALTH	RIGHT	IN	Trained	NO
5	25	F	LPN	ASSOCIATE	6	1	HOME HEALTH	RIGHT	OUT	Trained	NO
5	25	F	LPN	ASSOCIATE	6	1	HOME HEALTH	RIGHT	STD	Trained	NO
5	25	F	LPN	ASSOCIATE	6	1	HOME HEALTH	RIGHT	STD	Trained	NO
5	25	F	LPN	ASSOCIATE	6	1	HOME HEALTH	RIGHT	MOD	Trained	NO
5	25	F	LPN	ASSOCIATE	6	1	HOME HEALTH	RIGHT	OUT	Trained	NO
6	28	F	LPN	ASSOCIATE	8	1	NURSING HOME AND NURSING SCHOOL	RIGHT	OUT	Untrained	NO
6	28	F	LPN	ASSOCIATE	8	1	NURSING HOME AND NURSING SCHOOL	RIGHT	IN	Untrained	NO
6	28	F	LPN	ASSOCIATE	8	1	NURSING HOME AND NURSING SCHOOL	RIGHT	IN	Untrained	NO
6	28	F	LPN	ASSOCIATE	8	1	NURSING HOME AND NURSING SCHOOL	RIGHT	MOD	Untrained	NO
6	28	F	LPN	ASSOCIATE	8	1	NURSING HOME AND NURSING SCHOOL	RIGHT	OUT	Untrained	NO
6	28	F	LPN	ASSOCIATE	8	1	NURSING HOME AND NURSING SCHOOL	RIGHT	STD	Untrained	YES
6	28	F	LPN	ASSOCIATE	8	1	NURSING HOME AND NURSING SCHOOL	RIGHT	STD	Untrained	NO
6	28	F	LPN	ASSOCIATE	8	1	NURSING HOME AND NURSING SCHOOL	RIGHT	MOD	Untrained	NO
6	28	F	LPN	ASSOCIATE	8	1	NURSING HOME AND NURSING SCHOOL	RIGHT	IN	Trained	NO
6	28	F	LPN	ASSOCIATE	8	1	NURSING HOME AND NURSING SCHOOL	RIGHT	IN	Trained	YES
6	28	F	LPN	ASSOCIATE	8	1	NURSING HOME AND NURSING SCHOOL	RIGHT	MOD	Trained	NO
6	28	F	LPN	ASSOCIATE	8	1	NURSING HOME AND NURSING SCHOOL	RIGHT	MOD	Trained	YES
6	28	F	LPN	ASSOCIATE	8	1	NURSING HOME AND NURSING SCHOOL	RIGHT	OUT	Trained	YES
6	28	F	LPN	ASSOCIATE	8	1	NURSING HOME AND NURSING SCHOOL	RIGHT	STD	Trained	NO
6	28	F	LPN	ASSOCIATE	8	1	NURSING HOME AND NURSING SCHOOL	RIGHT	OUT	Trained	NO
6	28	F	LPN	ASSOCIATE	8	1	NURSING HOME AND NURSING SCHOOL	RIGHT	STD	Trained	NO
7	22	F	NURSINGSTUDENT	HIGHSCHOOL	1	1	HOSPITAL	RIGHT	OUT	Untrained	YES
7	22	F	NURSINGSTUDENT	HIGHSCHOOL	1	1	HOSPITAL	RIGHT	OUT	Untrained	NO
7	22	F	NURSINGSTUDENT	HIGHSCHOOL	1	1	HOSPITAL	RIGHT	IN	Untrained	YES
7	22	F	NURSINGSTUDENT	HIGHSCHOOL	1	1	HOSPITAL	RIGHT	IN	Untrained	YES
7	22	F	NURSINGSTUDENT	HIGHSCHOOL	1	1	HOSPITAL	RIGHT	MOD	Untrained	NO
7	22	F	NURSINGSTUDENT	HIGHSCHOOL	1	1	HOSPITAL	RIGHT	STD	Untrained	YES
7	22	F	NURSINGSTUDENT	HIGHSCHOOL	1	1	HOSPITAL	RIGHT	MOD	Untrained	YES
7	22	F	NURSINGSTUDENT	HIGHSCHOOL	1	1	HOSPITAL	RIGHT	STD	Untrained	NO
7	22	F	NURSINGSTUDENT	HIGHSCHOOL	1	1	HOSPITAL	RIGHT	OUT	Trained	NO
7	22	F	NURSINGSTUDENT	HIGHSCHOOL	1	1	HOSPITAL	RIGHT	IN	Trained	NO
7	22	F	NURSINGSTUDENT	HIGHSCHOOL	1	1	HOSPITAL	RIGHT	IN	Trained	NO
7	22	F	NURSINGSTUDENT	HIGHSCHOOL	1	1	HOSPITAL	RIGHT	MOD	Trained	YES
7	22	F	NURSINGSTUDENT	HIGHSCHOOL	1	1	HOSPITAL	RIGHT	MOD	Trained	NO
7	22	F	NURSINGSTUDENT	HIGHSCHOOL	1	1	HOSPITAL	RIGHT	OUT	Trained	NO
7	22	F	NURSINGSTUDENT	HIGHSCHOOL	1	1	HOSPITAL	RIGHT	STD	Trained	NO
7	22	F	NURSINGSTUDENT	HIGHSCHOOL	1	1	HOSPITAL	RIGHT	STD	Trained	NO
9	37	M	NURSINGSTUDENT	BACHELOR	14	14	ER/OR	AMBIDEXTROUS	MOD	Untrained	NO
9	37	M	NURSINGSTUDENT	BACHELOR	14	14	ER/OR	AMBIDEXTROUS	OUT	Untrained	NO
9	37	M	NURSINGSTUDENT	BACHELOR	14	14	ER/OR	AMBIDEXTROUS	STD	Untrained	NO
9	37	M	NURSINGSTUDENT	BACHELOR	14	14	ER/OR	AMBIDEXTROUS	OUT	Untrained	NO
9	37	M	NURSINGSTUDENT	BACHELOR	14	14	ER/OR	AMBIDEXTROUS	MOD	Untrained	NO
9	37	M	NURSINGSTUDENT	BACHELOR	14	14	ER/OR	AMBIDEXTROUS	IN	Untrained	NO
9	37	M	NURSINGSTUDENT	BACHELOR	14	14	ER/OR	AMBIDEXTROUS	STD	Untrained	NO
9	37	M	NURSINGSTUDENT	BACHELOR	14	14	ER/OR	AMBIDEXTROUS	IN	Untrained	YES
9	37	M	NURSINGSTUDENT	BACHELOR	14	14	ER/OR	AMBIDEXTROUS	STD	Trained	YES
9	37	M	NURSINGSTUDENT	BACHELOR	14	14	ER/OR	AMBIDEXTROUS	IN	Trained	NO
9	37	M	NURSINGSTUDENT	BACHELOR	14	14	ER/OR	AMBIDEXTROUS	STD	Trained	NO
9	37	M	NURSINGSTUDENT	BACHELOR	14	14	ER/OR	AMBIDEXTROUS	OUT	Trained	NO
9	37	M	NURSINGSTUDENT	BACHELOR	14	14	ER/OR	AMBIDEXTROUS	MOD	Trained	NO
9	37	M	NURSINGSTUDENT	BACHELOR	14	14	ER/OR	AMBIDEXTROUS	IN	Trained	NO
9	37	M	NURSINGSTUDENT	BACHELOR	14	14	ER/OR	AMBIDEXTROUS	OUT	Trained	NO
9	37	M	NURSINGSTUDENT	BACHELOR	14	14	ER/OR	AMBIDEXTROUS	MOD	Trained	NO
10	23	F	CENA	ASSOCIATE	5	0.5	ASSISTING LIVING/NURSING HOME	RIGHT	MOD	Untrained	NO
10	23	F	CENA	ASSOCIATE	5	0.5	ASSISTING LIVING/NURSING HOME	RIGHT	OUT	Untrained	YES
10	23	F	CENA	ASSOCIATE	5	0.5	ASSISTING LIVING/NURSING HOME	RIGHT	IN	Untrained	NO
10	23	F	CENA	ASSOCIATE	5	0.5	ASSISTING LIVING/NURSING HOME	RIGHT	MOD	Untrained	NO
10	23	F	CENA	ASSOCIATE	5	0.5	ASSISTING LIVING/NURSING HOME	RIGHT	OUT	Untrained	NO
10	23	F	CENA	ASSOCIATE	5	0.5	ASSISTING LIVING/NURSING HOME	RIGHT	STD	Untrained	YES
10	23	F	CENA	ASSOCIATE	5	0.5	ASSISTING LIVING/NURSING HOME	RIGHT	IN	Untrained	NO
10	23	F	CENA	ASSOCIATE	5	0.5	ASSISTING LIVING/NURSING HOME	RIGHT	STD	Untrained	YES
10	23	F	CENA	ASSOCIATE	5	0.5	ASSISTING LIVING/NURSING HOME	RIGHT	STD	Trained	NO
10	23	F	CENA	ASSOCIATE	5	0.5	ASSISTING LIVING/NURSING HOME	RIGHT	OUT	Trained	NO
10	23	F	CENA	ASSOCIATE	5	0.5	ASSISTING LIVING/NURSING HOME	RIGHT	MOD	Trained	YES
10	23	F	CENA	ASSOCIATE	5	0.5	ASSISTING LIVING/NURSING HOME	RIGHT	MOD	Trained	NO
10	23	F	CENA	ASSOCIATE	5	0.5	ASSISTING LIVING/NURSING HOME	RIGHT	IN	Trained	NO
10	23	F	CENA	ASSOCIATE	5	0.5	ASSISTING LIVING/NURSING HOME	RIGHT	STD	Trained	NO
10	23	F	CENA	ASSOCIATE	5	0.5	ASSISTING LIVING/NURSING HOME	RIGHT	IN	Trained	NO
10	35	F	NURSE	ASSOCIATE	2	0.5	ASSISTING LIVING/NURSING HOME	RIGHT	OUT	Trained	NO
11	35	F	NURSE	ASSOCIATE	2	1	HOME HEALTH AIDE	RIGHT	MOD	Untrained	NO
11	35	F	NURSE	ASSOCIATE	2	1	HOME HEALTH AIDE	RIGHT	STD	Untrained	NO
11	35	F	NURSE	ASSOCIATE	2	1	HOME HEALTH AIDE	RIGHT	OUT	Untrained	NO
11	35	F	NURSE	ASSOCIATE	2	1	HOME HEALTH AIDE	RIGHT	STD	Untrained	NO
11	35	F	NURSE	ASSOCIATE	2	1	HOME HEALTH AIDE	RIGHT	IN	Untrained	NO
11	35	F	NURSE	ASSOCIATE	2	1	HOME HEALTH AIDE	RIGHT	IN	Untrained	NO
11	35	F	NURSE	ASSOCIATE	2	1	HOME HEALTH AIDE	RIGHT	MOD	Untrained	NO
11	35	F	NURSE	ASSOCIATE	2	1	HOME HEALTH AIDE	RIGHT	OUT	Untrained	NO
11	35	F	NURSE	ASSOCIATE	2	1	HOME HEALTH AIDE	RIGHT	STD	Trained	YES
11	35	F	NURSE	ASSOCIATE	2	1	HOME HEALTH AIDE	RIGHT	OUT	Trained	NO
11	35	F	NURSE	ASSOCIATE	2	1	HOME HEALTH AIDE	RIGHT	IN	Trained	NO
11	35	F	NURSE	ASSOCIATE	2	1	HOME HEALTH AIDE	RIGHT	STD	Trained	NO
11	35	F	NURSE	ASSOCIATE	2	1	HOME HEALTH AIDE	RIGHT	MOD	Trained	NO
11	35	F	NURSE	ASSOCIATE	2	1	HOME HEALTH AIDE	RIGHT	IN	Trained	YES
11	35	F	NURSE	ASSOCIATE	2	1	HOME HEALTH AIDE	RIGHT	MOD	Trained	NO
11	35	F	NURSE	ASSOCIATE	2	1	HOME HEALTH AIDE	RIGHT	OUT	Trained	NO
12	25	F	STUDENT	ASSOCIATE	6	2	IN HOME HEALTH	RIGHT	IN	Untrained	NO
12	25	F	STUDENT	ASSOCIATE	6	2	IN HOME HEALTH	RIGHT	OUT	Untrained	NO
12	25	F	STUDENT	ASSOCIATE	6	2	IN HOME HEALTH	RIGHT	STD	Untrained	NO
12	25	F	STUDENT	ASSOCIATE	6	2	IN HOME HEALTH	RIGHT	STD	Untrained	YES
12	25	F	STUDENT	ASSOCIATE	6	2	IN HOME HEALTH	RIGHT	MOD	Untrained	YES
12	25	F	STUDENT	ASSOCIATE	6	2	IN HOME HEALTH	RIGHT	OUT	Untrained	NO
12	25	F	STUDENT	ASSOCIATE	6	2	IN HOME HEALTH	RIGHT	MOD	Untrained	NO
12	25	F	STUDENT	ASSOCIATE	6	2	IN HOME HEALTH	RIGHT	IN	Untrained	NO
12	25	F	STUDENT	ASSOCIATE	6	2	IN HOME HEALTH	RIGHT	IN	Trained	YES
12	25	F	STUDENT	ASSOCIATE	6	2	IN HOME HEALTH	RIGHT	IN	Trained	NO
12	25	F	STUDENT	ASSOCIATE	6	2	IN HOME HEALTH	RIGHT	STD	Trained	NO
12	25	F	STUDENT	ASSOCIATE	6	2	IN HOME HEALTH	RIGHT	OUT	Trained	NO
12	25	F	STUDENT	ASSOCIATE	6	2	IN HOME HEALTH	RIGHT	MOD	Trained	YES
12	25	F	STUDENT	ASSOCIATE	6	2	IN HOME HEALTH	RIGHT	OUT	Trained	NO
12	25	F	STUDENT	ASSOCIATE	6	2	IN HOME HEALTH	RIGHT	STD	Trained	NO
12	25	F	STUDENT	ASSOCIATE	6	2	IN HOME HEALTH	RIGHT	MOD	Trained	NO
13	29	F	LPN	BACHELOR	8	8	LPN	RIGHT	IN	Untrained	NO
13	29	F	LPN	BACHELOR	8	8	LPN	RIGHT	OUT	Untrained	YES
13	29	F	LPN	BACHELOR	8	8	LPN	RIGHT	OUT	Untrained	YES
13	29	F	LPN	BACHELOR	8	8	LPN	RIGHT	IN	Untrained	YES
13	29	F	LPN	BACHELOR	8	8	LPN	RIGHT	MOD	Untrained	NO
13	29	F	LPN	BACHELOR	8	8	LPN	RIGHT	STD	Untrained	NO
13	29	F	LPN	BACHELOR	8	8	LPN	RIGHT	STD	Untrained	NO
13	29	F	LPN	BACHELOR	8	8	LPN	RIGHT	MOD	Untrained	NO
13	29	F	LPN	BACHELOR	8	8	LPN	RIGHT	IN	Trained	NO
13	29	F	LPN	BACHELOR	8	8	LPN	RIGHT	STD	Trained	NO
13	29	F	LPN	BACHELOR	8	8	LPN	RIGHT	MOD	Trained	NO
13	29	F	LPN	BACHELOR	8	8	LPN	RIGHT	OUT	Trained	NO
13	29	F	LPN	BACHELOR	8	8	LPN	RIGHT	OUT	Trained	NO
13	29	F	LPN	BACHELOR	8	8	LPN	RIGHT	MOD	Trained	NO
13	29	F	LPN	BACHELOR	8	8	LPN	RIGHT	STD	Trained	NO
13	29	F	LPN	BACHELOR	8	8	LPN	RIGHT	IN	Trained	YES
14	23	F	NURSINGSTUDENT	BACHELOR	6	5	URGENT CARE/PRIMARY CARE OFFICE	RIGHT	MOD	Untrained	NO
14	23	F	NURSINGSTUDENT	BACHELOR	6	5	URGENT CARE/PRIMARY CARE OFFICE	RIGHT	IN	Untrained	YES
14	23	F	NURSINGSTUDENT	BACHELOR	6	5	URGENT CARE/PRIMARY CARE OFFICE	RIGHT	OUT	Untrained	NO
14	23	F	NURSINGSTUDENT	BACHELOR	6	5	URGENT CARE/PRIMARY CARE OFFICE	RIGHT	MOD	Untrained	NO
14	23	F	NURSINGSTUDENT	BACHELOR	6	5	URGENT CARE/PRIMARY CARE OFFICE	RIGHT	STD	Untrained	NO
14	23	F	NURSINGSTUDENT	BACHELOR	6	5	URGENT CARE/PRIMARY CARE OFFICE	RIGHT	OUT	Untrained	YES
14	23	F	NURSINGSTUDENT	BACHELOR	6	5	URGENT CARE/PRIMARY CARE OFFICE	RIGHT	STD	Untrained	NO
14	23	F	NURSINGSTUDENT	BACHELOR	6	5	URGENT CARE/PRIMARY CARE OFFICE	RIGHT	IN	Untrained	NO
14	23	F	NURSINGSTUDENT	BACHELOR	6	5	URGENT CARE/PRIMARY CARE OFFICE	RIGHT	IN	Trained	NO
14	23	F	NURSINGSTUDENT	BACHELOR	6	5	URGENT CARE/PRIMARY CARE OFFICE	RIGHT	OUT	Trained	YES
14	23	F	NURSINGSTUDENT	BACHELOR	6	5	URGENT CARE/PRIMARY CARE OFFICE	RIGHT	MOD	Trained	NO
14	23	F	NURSINGSTUDENT	BACHELOR	6	5	URGENT CARE/PRIMARY CARE OFFICE	RIGHT	OUT	Trained	NO
14	23	F	NURSINGSTUDENT	BACHELOR	6	5	URGENT CARE/PRIMARY CARE OFFICE	RIGHT	STD	Trained	YES
14	23	F	NURSINGSTUDENT	BACHELOR	6	5	URGENT CARE/PRIMARY CARE OFFICE	RIGHT	STD	Trained	NO
14	23	F	NURSINGSTUDENT	BACHELOR	6	5	URGENT CARE/PRIMARY CARE OFFICE	RIGHT	MOD	Trained	NO
14	23	F	NURSINGSTUDENT	BACHELOR	6	5	URGENT CARE/PRIMARY CARE OFFICE	RIGHT	IN	Trained	NO
15	25	M	RN	BACHELOR	3.5	1.5	NURSING HOME	RIGHT	IN	Untrained	NO
15	25	M	RN	BACHELOR	3.5	1.5	NURSING HOME	RIGHT	IN	Untrained	NO
15	25	M	RN	BACHELOR	3.5	1.5	NURSING HOME	RIGHT	STD	Untrained	NO
15	25	M	RN	BACHELOR	3.5	1.5	NURSING HOME	RIGHT	STD	Untrained	NO
15	25	M	RN	BACHELOR	3.5	1.5	NURSING HOME	RIGHT	MOD	Untrained	NO
15	25	M	RN	BACHELOR	3.5	1.5	NURSING HOME	RIGHT	OUT	Untrained	NO
15	25	M	RN	BACHELOR	3.5	1.5	NURSING HOME	RIGHT	MOD	Untrained	NO
15	25	M	RN	BACHELOR	3.5	1.5	NURSING HOME	RIGHT	OUT	Untrained	NO
15	25	M	RN	BACHELOR	3.5	1.5	NURSING HOME	RIGHT	OUT	Trained	NO
15	25	M	RN	BACHELOR	3.5	1.5	NURSING HOME	RIGHT	IN	Trained	YES
15	25	M	RN	BACHELOR	3.5	1.5	NURSING HOME	RIGHT	MOD	Trained	NO
15	25	M	RN	BACHELOR	3.5	1.5	NURSING HOME	RIGHT	STD	Trained	NO
15	25	M	RN	BACHELOR	3.5	1.5	NURSING HOME	RIGHT	OUT	Trained	NO
15	25	M	RN	BACHELOR	3.5	1.5	NURSING HOME	RIGHT	STD	Trained	YES
15	25	M	RN	BACHELOR	3.5	1.5	NURSING HOME	RIGHT	IN	Trained	NO
15	25	M	RN	BACHELOR	3.5	1.5	NURSING HOME	RIGHT	MOD	Trained
16	35	F	STUDENT	BACHELOR	8	1	PCH/TECH ICU	RIGHT	IN	Untrained	NO
16	35	F	STUDENT	BACHELOR	8	1	PCH/TECH ICU	RIGHT	OUT	Untrained	NO
16	35	F	STUDENT	BACHELOR	8	1	PCH/TECH ICU	RIGHT	MOD	Untrained	YES
16	35	F	STUDENT	BACHELOR	8	1	PCH/TECH ICU	RIGHT	MOD	Untrained	NO
16	35	F	STUDENT	BACHELOR	8	1	PCH/TECH ICU	RIGHT	IN	Untrained	NO
16	35	F	STUDENT	BACHELOR	8	1	PCH/TECH ICU	RIGHT	STD	Untrained	NO
16	35	F	STUDENT	BACHELOR	8	1	PCH/TECH ICU	RIGHT	OUT	Untrained	NO
16	35	F	STUDENT	BACHELOR	8	1	PCH/TECH ICU	RIGHT	STD	Untrained	NO
16	35	F	STUDENT	BACHELOR	8	1	PCH/TECH ICU	RIGHT	OUT	Trained	YES
16	35	F	STUDENT	BACHELOR	8	1	PCH/TECH ICU	RIGHT	MOD	Trained	NO
16	35	F	STUDENT	BACHELOR	8	1	PCH/TECH ICU	RIGHT	IN	Trained	NO
16	35	F	STUDENT	BACHELOR	8	1	PCH/TECH ICU	RIGHT	OUT	Trained	NO
16	35	F	STUDENT	BACHELOR	8	1	PCH/TECH ICU	RIGHT	IN	Trained	NO
16	35	F	STUDENT	BACHELOR	8	1	PCH/TECH ICU	RIGHT	MOD	Trained	YES
16	35	F	STUDENT	BACHELOR	8	1	PCH/TECH ICU	RIGHT	STD	Trained	NO
16	35	F	STUDENT	BACHELOR	8	1	PCH/TECH ICU	RIGHT	STD	Trained	NO
17	30	F	LPN	BACHELOR	7	1	LTC	RIGHT	OUT	Untrained	YES
17	30	F	LPN	BACHELOR	7	1	LTC	RIGHT	OUT	Untrained	NO
17	30	F	LPN	BACHELOR	7	1	LTC	RIGHT	MOD	Untrained	NO
17	30	F	LPN	BACHELOR	7	1	LTC	RIGHT	STD	Untrained	YES
17	30	F	LPN	BACHELOR	7	1	LTC	RIGHT	IN	Untrained	YES
17	30	F	LPN	BACHELOR	7	1	LTC	RIGHT	STD	Untrained	NO
17	30	F	LPN	BACHELOR	7	1	LTC	RIGHT	IN	Untrained	NO
17	30	F	LPN	BACHELOR	7	1	LTC	RIGHT	MOD	Untrained	NO
17	30	F	LPN	BACHELOR	7	1	LTC	RIGHT	IN	Trained	NO
17	30	F	LPN	BACHELOR	7	1	LTC	RIGHT	OUT	Trained	NO
17	30	F	LPN	BACHELOR	7	1	LTC	RIGHT	STD	Trained	NO
17	30	F	LPN	BACHELOR	7	1	LTC	RIGHT	OUT	Trained	NO
17	30	F	LPN	BACHELOR	7	1	LTC	RIGHT	MOD	Trained	YES
17	30	F	LPN	BACHELOR	7	1	LTC	RIGHT	STD	Trained	YES
17	30	F	LPN	BACHELOR	7	1	LTC	RIGHT	IN	Trained	YES
17	30	F	LPN	BACHELOR	7	1	LTC	RIGHT	MOD	Trained	YES
18	46	F	NURSINGSTUDENT	ASSOCIATE	8	2	SPARROW HOSPITAL	LEFT	IN	Untrained	YES
18	46	F	NURSINGSTUDENT	ASSOCIATE	8	2	SPARROW HOSPITAL	LEFT	STD	Untrained	YES
18	46	F	NURSINGSTUDENT	ASSOCIATE	8	2	SPARROW HOSPITAL	LEFT	IN	Untrained	YES
18	46	F	NURSINGSTUDENT	ASSOCIATE	8	2	SPARROW HOSPITAL	LEFT	MOD	Untrained	YES
18	46	F	NURSINGSTUDENT	ASSOCIATE	8	2	SPARROW HOSPITAL	LEFT	OUT	Untrained	YES
18	46	F	NURSINGSTUDENT	ASSOCIATE	8	2	SPARROW HOSPITAL	LEFT	MOD	Untrained	NO
18	46	F	NURSINGSTUDENT	ASSOCIATE	8	2	SPARROW HOSPITAL	LEFT	STD	Untrained	YES
18	46	F	NURSINGSTUDENT	ASSOCIATE	8	2	SPARROW HOSPITAL	LEFT	OUT	Untrained	YES
18	46	F	NURSINGSTUDENT	ASSOCIATE	8	2	SPARROW HOSPITAL	LEFT	IN	Trained	YES
18	46	F	NURSINGSTUDENT	ASSOCIATE	8	2	SPARROW HOSPITAL	LEFT	OUT	Trained	NO
18	46	F	NURSINGSTUDENT	ASSOCIATE	8	2	SPARROW HOSPITAL	LEFT	MOD	Trained	YES
18	46	F	NURSINGSTUDENT	ASSOCIATE	8	2	SPARROW HOSPITAL	LEFT	STD	Trained	YES
18	46	F	NURSINGSTUDENT	ASSOCIATE	8	2	SPARROW HOSPITAL	LEFT	IN	Trained	YES
18	46	F	NURSINGSTUDENT	ASSOCIATE	8	2	SPARROW HOSPITAL	LEFT	MOD	Trained	YES
18	46	F	NURSINGSTUDENT	ASSOCIATE	8	2	SPARROW HOSPITAL	LEFT	STD	Trained	YES
18	46	F	NURSINGSTUDENT	ASSOCIATE	8	2	SPARROW HOSPITAL	LEFT	OUT	Trained	YES
19	38	F	LPN	ASSOCIATE	20	1	HOMECARE SETTING	RIGHT	MOD	Untrained	YES
19	38	F	LPN	ASSOCIATE	20	1	HOMECARE SETTING	RIGHT	IN	Untrained	NO
19	38	F	LPN	ASSOCIATE	20	1	HOMECARE SETTING	RIGHT	MOD	Untrained	NO
19	38	F	LPN	ASSOCIATE	20	1	HOMECARE SETTING	RIGHT	OUT	Untrained	NO
19	38	F	LPN	ASSOCIATE	20	1	HOMECARE SETTING	RIGHT	STD	Untrained	NO
19	38	F	LPN	ASSOCIATE	20	1	HOMECARE SETTING	RIGHT	OUT	Untrained	NO
19	38	F	LPN	ASSOCIATE	20	1	HOMECARE SETTING	RIGHT	STD	Untrained	NO
19	38	F	LPN	ASSOCIATE	20	1	HOMECARE SETTING	RIGHT	IN	Untrained	NO
19	38	F	LPN	ASSOCIATE	20	1	HOMECARE SETTING	RIGHT	STD	Trained	NO
19	38	F	LPN	ASSOCIATE	20	1	HOMECARE SETTING	RIGHT	IN	Trained	NO
19	38	F	LPN	ASSOCIATE	20	1	HOMECARE SETTING	RIGHT	MOD	Trained	NO
19	38	F	LPN	ASSOCIATE	20	1	HOMECARE SETTING	RIGHT	IN	Trained	NO
19	38	F	LPN	ASSOCIATE	20	1	HOMECARE SETTING	RIGHT	OUT	Trained	NO
19	38	F	LPN	ASSOCIATE	20	1	HOMECARE SETTING	RIGHT	OUT	Trained	NO
19	38	F	LPN	ASSOCIATE	20	1	HOMECARE SETTING	RIGHT	STD	Trained	NO
19	38	F	LPN	ASSOCIATE	20	1	HOMECARE SETTING	RIGHT	MOD	Trained	NO
21	30	F	RNSTUDENT	HIGHSCHOOL	3	0.5	STUDENT NURSE/PHLEBOTOMIST	RIGHT	STD	Untrained	NO
21	30	F	RNSTUDENT	HIGHSCHOOL	3	0.5	STUDENT NURSE/PHLEBOTOMIST	RIGHT	OUT	Untrained	NO
21	30	F	RNSTUDENT	HIGHSCHOOL	3	0.5	STUDENT NURSE/PHLEBOTOMIST	RIGHT	MOD	Untrained	NO
21	30	F	RNSTUDENT	HIGHSCHOOL	3	0.5	STUDENT NURSE/PHLEBOTOMIST	RIGHT	IN	Untrained	NO
21	30	F	RNSTUDENT	HIGHSCHOOL	3	0.5	STUDENT NURSE/PHLEBOTOMIST	RIGHT	OUT	Untrained	NO
21	30	F	RNSTUDENT	HIGHSCHOOL	3	0.5	STUDENT NURSE/PHLEBOTOMIST	RIGHT	MOD	Untrained	YES
21	30	F	RNSTUDENT	HIGHSCHOOL	3	0.5	STUDENT NURSE/PHLEBOTOMIST	RIGHT	STD	Untrained	NO
21	30	F	RNSTUDENT	HIGHSCHOOL	3	0.5	STUDENT NURSE/PHLEBOTOMIST	RIGHT	IN	Untrained	NO
21	30	F	RNSTUDENT	HIGHSCHOOL	3	0.5	STUDENT NURSE/PHLEBOTOMIST	RIGHT	STD	Trained	YES
21	30	F	RNSTUDENT	HIGHSCHOOL	3	0.5	STUDENT NURSE/PHLEBOTOMIST	RIGHT	OUT	Trained	YES
21	30	F	RNSTUDENT	HIGHSCHOOL	3	0.5	STUDENT NURSE/PHLEBOTOMIST	RIGHT	MOD	Trained	NO
21	30	F	RNSTUDENT	HIGHSCHOOL	3	0.5	STUDENT NURSE/PHLEBOTOMIST	RIGHT	MOD	Trained	NO
21	30	F	RNSTUDENT	HIGHSCHOOL	3	0.5	STUDENT NURSE/PHLEBOTOMIST	RIGHT	IN	Trained	NO
21	30	F	RNSTUDENT	HIGHSCHOOL	3	0.5	STUDENT NURSE/PHLEBOTOMIST	RIGHT	STD	Trained	NO
21	30	F	RNSTUDENT	HIGHSCHOOL	3	0.5	STUDENT NURSE/PHLEBOTOMIST	RIGHT	OUT	Trained	NO
21	30	F	RNSTUDENT	HIGHSCHOOL	3	0.5	STUDENT NURSE/PHLEBOTOMIST	RIGHT	IN	Trained	NO
22	29	F	LPN	ASSOCIATE	6	2	LABOR AND DELIVERY HEALTH UNIT COORDINATOR	RIGHT	IN	Untrained	YES
22	29	F	LPN	ASSOCIATE	6	2	LABOR AND DELIVERY HEALTH UNIT COORDINATOR	RIGHT	IN	Untrained	NO
22	29	F	LPN	ASSOCIATE	6	2	LABOR AND DELIVERY HEALTH UNIT COORDINATOR	RIGHT	MOD	Untrained	YES
22	29	F	LPN	ASSOCIATE	6	2	LABOR AND DELIVERY HEALTH UNIT COORDINATOR	RIGHT	STD	Untrained	NO
22	29	F	LPN	ASSOCIATE	6	2	LABOR AND DELIVERY HEALTH UNIT COORDINATOR	RIGHT	STD	Untrained	NO
22	29	F	LPN	ASSOCIATE	6	2	LABOR AND DELIVERY HEALTH UNIT COORDINATOR	RIGHT	OUT	Untrained	YES
22	29	F	LPN	ASSOCIATE	6	2	LABOR AND DELIVERY HEALTH UNIT COORDINATOR	RIGHT	OUT	Untrained	NO
22	29	F	LPN	ASSOCIATE	6	2	LABOR AND DELIVERY HEALTH UNIT COORDINATOR	RIGHT	MOD	Untrained
22	29	F	LPN	ASSOCIATE	6	2	LABOR AND DELIVERY HEALTH UNIT COORDINATOR	RIGHT	IN	Trained	YES
22	29	F	LPN	ASSOCIATE	6	2	LABOR AND DELIVERY HEALTH UNIT COORDINATOR	RIGHT	MOD	Trained	YES
22	29	F	LPN	ASSOCIATE	6	2	LABOR AND DELIVERY HEALTH UNIT COORDINATOR	RIGHT	STD	Trained	YES
22	29	F	LPN	ASSOCIATE	6	2	LABOR AND DELIVERY HEALTH UNIT COORDINATOR	RIGHT	OUT	Trained	NO
22	29	F	LPN	ASSOCIATE	6	2	LABOR AND DELIVERY HEALTH UNIT COORDINATOR	RIGHT	STD	Trained	NO
22	29	F	LPN	ASSOCIATE	6	2	LABOR AND DELIVERY HEALTH UNIT COORDINATOR	RIGHT	IN	Trained	NO
22	29	F	LPN	ASSOCIATE	6	2	LABOR AND DELIVERY HEALTH UNIT COORDINATOR	RIGHT	OUT	Trained	NO
22	29	F	LPN	ASSOCIATE	6	2	LABOR AND DELIVERY HEALTH UNIT COORDINATOR	RIGHT	MOD	Trained	NO
23	27	F	NURSINGSTUDENT	BACHELOR	1	1	NURSING CLINICAL	RIGHT	OUT	Untrained	NO
23	27	F	NURSINGSTUDENT	BACHELOR	1	1	NURSING CLINICAL	RIGHT	IN	Untrained	NO
23	27	F	NURSINGSTUDENT	BACHELOR	1	1	NURSING CLINICAL	RIGHT	STD	Untrained	NO
23	27	F	NURSINGSTUDENT	BACHELOR	1	1	NURSING CLINICAL	RIGHT	IN	Untrained	NO
23	27	F	NURSINGSTUDENT	BACHELOR	1	1	NURSING CLINICAL	RIGHT	MOD	Untrained
23	27	F	NURSINGSTUDENT	BACHELOR	1	1	NURSING CLINICAL	RIGHT	MOD	Untrained	NO
23	27	F	NURSINGSTUDENT	BACHELOR	1	1	NURSING CLINICAL	RIGHT	STD	Untrained	NO
23	27	F	NURSINGSTUDENT	BACHELOR	1	1	NURSING CLINICAL	RIGHT	OUT	Untrained	NO
23	27	F	NURSINGSTUDENT	BACHELOR	1	1	NURSING CLINICAL	RIGHT	IN	Trained	NO
23	27	F	NURSINGSTUDENT	BACHELOR	1	1	NURSING CLINICAL	RIGHT	MOD	Trained	NO
23	27	F	NURSINGSTUDENT	BACHELOR	1	1	NURSING CLINICAL	RIGHT	STD	Trained	NO
23	27	F	NURSINGSTUDENT	BACHELOR	1	1	NURSING CLINICAL	RIGHT	IN	Trained	NO
23	27	F	NURSINGSTUDENT	BACHELOR	1	1	NURSING CLINICAL	RIGHT	STD	Trained	NO
23	27	F	NURSINGSTUDENT	BACHELOR	1	1	NURSING CLINICAL	RIGHT	MOD	Trained	NO
23	27	F	NURSINGSTUDENT	BACHELOR	1	1	NURSING CLINICAL	RIGHT	OUT	Trained	NO
23	27	F	NURSINGSTUDENT	BACHELOR	1	1	NURSING CLINICAL	RIGHT	OUT	Trained	YES
24	25	F	CENA	BACHELOR	1	1	HOSPITAL	RIGHT	MOD	Untrained	YES
24	25	F	CENA	BACHELOR	1	1	HOSPITAL	RIGHT	IN	Untrained	YES
24	25	F	CENA	BACHELOR	1	1	HOSPITAL	RIGHT	OUT	Untrained	YES
24	25	F	CENA	BACHELOR	1	1	HOSPITAL	RIGHT	MOD	Untrained	YES
24	25	F	CENA	BACHELOR	1	1	HOSPITAL	RIGHT	OUT	Untrained	YES
24	25	F	CENA	BACHELOR	1	1	HOSPITAL	RIGHT	IN	Untrained	NO
24	25	F	CENA	BACHELOR	1	1	HOSPITAL	RIGHT	STD	Untrained	NO
24	25	F	CENA	BACHELOR	1	1	HOSPITAL	RIGHT	STD	Untrained	YES
24	25	F	CENA	BACHELOR	1	1	HOSPITAL	RIGHT	STD	Trained	YES
24	25	F	CENA	BACHELOR	1	1	HOSPITAL	RIGHT	IN	Trained	YES
24	25	F	CENA	BACHELOR	1	1	HOSPITAL	RIGHT	IN	Trained	NO
24	25	F	CENA	BACHELOR	1	1	HOSPITAL	RIGHT	MOD	Trained	YES
24	25	F	CENA	BACHELOR	1	1	HOSPITAL	RIGHT	OUT	Trained	NO
24	25	F	CENA	BACHELOR	1	1	HOSPITAL	RIGHT	MOD	Trained	NO
24	25	F	CENA	BACHELOR	1	1	HOSPITAL	RIGHT	OUT	Trained	NO
24	25	F	CENA	BACHELOR	1	1	HOSPITAL	RIGHT	STD	Trained	YES
25	25	F	CENA	BACHELOR	2.5	1	SUB-ACUTE REHAB	RIGHT	IN	Untrained	NO
25	25	F	CENA	BACHELOR	2.5	1	SUB-ACUTE REHAB	RIGHT	IN	Untrained	YES
25	25	F	CENA	BACHELOR	2.5	1	SUB-ACUTE REHAB	RIGHT	MOD	Untrained
25	25	F	CENA	BACHELOR	2.5	1	SUB-ACUTE REHAB	RIGHT	STD	Untrained	NO
25	25	F	CENA	BACHELOR	2.5	1	SUB-ACUTE REHAB	RIGHT	OUT	Untrained	NO
25	25	F	CENA	BACHELOR	2.5	1	SUB-ACUTE REHAB	RIGHT	STD	Untrained	YES
25	25	F	CENA	BACHELOR	2.5	1	SUB-ACUTE REHAB	RIGHT	MOD	Untrained	NO
25	25	F	CENA	BACHELOR	2.5	1	SUB-ACUTE REHAB	RIGHT	OUT	Untrained	NO
25	25	F	CENA	BACHELOR	2.5	1	SUB-ACUTE REHAB	RIGHT	OUT	Trained	YES
25	25	F	CENA	BACHELOR	2.5	1	SUB-ACUTE REHAB	RIGHT	IN	Trained	NO
25	25	F	CENA	BACHELOR	2.5	1	SUB-ACUTE REHAB	RIGHT	IN	Trained	NO
25	25	F	CENA	BACHELOR	2.5	1	SUB-ACUTE REHAB	RIGHT	MOD	Trained	NO
25	25	F	CENA	BACHELOR	2.5	1	SUB-ACUTE REHAB	RIGHT	STD	Trained	NO
25	25	F	CENA	BACHELOR	2.5	1	SUB-ACUTE REHAB	RIGHT	STD	Trained	NO
25	25	F	CENA	BACHELOR	2.5	1	SUB-ACUTE REHAB	RIGHT	OUT	Trained	NO
25	25	F	CENA	BACHELOR	2.5	1	SUB-ACUTE REHAB	RIGHT	MOD	Trained	NO
27	30	M	PARAMEDIC	ASSOCIATE	10	1	EMS/RN	RIGHT	OUT	Untrained	NO
27	30	M	PARAMEDIC	ASSOCIATE	10	1	EMS/RN	RIGHT	STD	Untrained	NO
27	30	M	PARAMEDIC	ASSOCIATE	10	1	EMS/RN	RIGHT	IN	Untrained	YES
27	30	M	PARAMEDIC	ASSOCIATE	10	1	EMS/RN	RIGHT	STD	Untrained	NO
27	30	M	PARAMEDIC	ASSOCIATE	10	1	EMS/RN	RIGHT	MOD	Untrained	NO
27	30	M	PARAMEDIC	ASSOCIATE	10	1	EMS/RN	RIGHT	IN	Untrained	NO
27	30	M	PARAMEDIC	ASSOCIATE	10	1	EMS/RN	RIGHT	MOD	Untrained	YES
27	30	M	PARAMEDIC	ASSOCIATE	10	1	EMS/RN	RIGHT	OUT	Untrained	NO
27	30	M	PARAMEDIC	ASSOCIATE	10	1	EMS/RN	RIGHT	STD	Trained	NO
27	30	M	PARAMEDIC	ASSOCIATE	10	1	EMS/RN	RIGHT	MOD	Trained	NO
27	30	M	PARAMEDIC	ASSOCIATE	10	1	EMS/RN	RIGHT	OUT	Trained	NO
27	30	M	PARAMEDIC	ASSOCIATE	10	1	EMS/RN	RIGHT	STD	Trained	YES
27	30	M	PARAMEDIC	ASSOCIATE	10	1	EMS/RN	RIGHT	IN	Trained	NO
27	30	M	PARAMEDIC	ASSOCIATE	10	1	EMS/RN	RIGHT	IN	Trained	NO
27	30	M	PARAMEDIC	ASSOCIATE	10	1	EMS/RN	RIGHT	OUT	Trained	NO
27	30	M	PARAMEDIC	ASSOCIATE	10	1	EMS/RN	RIGHT	MOD	Trained	NO
28	36	F	NURSINGSTUDENT	ASSOCIATE	0.5	0.5	STUDENT	RIGHT	STD	Untrained	NO
28	36	F	NURSINGSTUDENT	ASSOCIATE	0.5	0.5	STUDENT	RIGHT	STD	Untrained	NO
28	36	F	NURSINGSTUDENT	ASSOCIATE	0.5	0.5	STUDENT	RIGHT	IN	Untrained	NO
28	36	F	NURSINGSTUDENT	ASSOCIATE	0.5	0.5	STUDENT	RIGHT	OUT	Untrained	NO
28	36	F	NURSINGSTUDENT	ASSOCIATE	0.5	0.5	STUDENT	RIGHT	MOD	Untrained	YES
28	36	F	NURSINGSTUDENT	ASSOCIATE	0.5	0.5	STUDENT	RIGHT	IN	Untrained	YES
28	36	F	NURSINGSTUDENT	ASSOCIATE	0.5	0.5	STUDENT	RIGHT	MOD	Untrained	NO
28	36	F	NURSINGSTUDENT	ASSOCIATE	0.5	0.5	STUDENT	RIGHT	OUT	Untrained	NO
28	36	F	NURSINGSTUDENT	ASSOCIATE	0.5	0.5	STUDENT	RIGHT	MOD	Trained	YES
28	36	F	NURSINGSTUDENT	ASSOCIATE	0.5	0.5	STUDENT	RIGHT	STD	Trained	NO
28	36	F	NURSINGSTUDENT	ASSOCIATE	0.5	0.5	STUDENT	RIGHT	OUT	Trained	NO
28	36	F	NURSINGSTUDENT	ASSOCIATE	0.5	0.5	STUDENT	RIGHT	MOD	Trained	NO
28	36	F	NURSINGSTUDENT	ASSOCIATE	0.5	0.5	STUDENT	RIGHT	OUT	Trained	NO
28	36	F	NURSINGSTUDENT	ASSOCIATE	0.5	0.5	STUDENT	RIGHT	IN	Trained	NO
28	36	F	NURSINGSTUDENT	ASSOCIATE	0.5	0.5	STUDENT	RIGHT	IN	Trained	NO
28	36	F	NURSINGSTUDENT	ASSOCIATE	0.5	0.5	STUDENT	RIGHT	STD	Trained	NO
29	34	F	EMT	ASSOCIATE	8	6	URGENT CARE	RIGHT	IN	Untrained	NO
29	34	F	EMT	ASSOCIATE	8	6	URGENT CARE	RIGHT	MOD	Untrained	NO
29	34	F	EMT	ASSOCIATE	8	6	URGENT CARE	RIGHT	OUT	Untrained	NO
29	34	F	EMT	ASSOCIATE	8	6	URGENT CARE	RIGHT	IN	Untrained	NO
29	34	F	EMT	ASSOCIATE	8	6	URGENT CARE	RIGHT	STD	Untrained	YES
29	34	F	EMT	ASSOCIATE	8	6	URGENT CARE	RIGHT	OUT	Untrained	NO
29	34	F	EMT	ASSOCIATE	8	6	URGENT CARE	RIGHT	STD	Untrained	NO
29	34	F	EMT	ASSOCIATE	8	6	URGENT CARE	RIGHT	MOD	Untrained	NO
29	34	F	EMT	ASSOCIATE	8	6	URGENT CARE	RIGHT	IN	Trained	YES
29	34	F	EMT	ASSOCIATE	8	6	URGENT CARE	RIGHT	STD	Trained	NO
29	34	F	EMT	ASSOCIATE	8	6	URGENT CARE	RIGHT	IN	Trained	YES
29	34	F	EMT	ASSOCIATE	8	6	URGENT CARE	RIGHT	MOD	Trained	YES
29	34	F	EMT	ASSOCIATE	8	6	URGENT CARE	RIGHT	STD	Trained	YES
29	34	F	EMT	ASSOCIATE	8	6	URGENT CARE	RIGHT	OUT	Trained	NO
29	34	F	EMT	ASSOCIATE	8	6	URGENT CARE	RIGHT	OUT	Trained	NO
29	34	F	EMT	ASSOCIATE	8	6	URGENT CARE	RIGHT	MOD	Trained	NO
30	23	F	LPN	ASSOCIATE	5	4	DR. OFFICE, LTCC FACILITY	RIGHT	IN	Untrained	NO
30	23	F	LPN	ASSOCIATE	5	4	DR. OFFICE, LTCC FACILITY	RIGHT	IN	Untrained	NO
30	23	F	LPN	ASSOCIATE	5	4	DR. OFFICE, LTCC FACILITY	RIGHT	MOD	Untrained	NO
30	23	F	LPN	ASSOCIATE	5	4	DR. OFFICE, LTCC FACILITY	RIGHT	OUT	Untrained	NO
30	23	F	LPN	ASSOCIATE	5	4	DR. OFFICE, LTCC FACILITY	RIGHT	OUT	Untrained	NO
30	23	F	LPN	ASSOCIATE	5	4	DR. OFFICE, LTCC FACILITY	RIGHT	STD	Untrained	NO
30	23	F	LPN	ASSOCIATE	5	4	DR. OFFICE, LTCC FACILITY	RIGHT	MOD	Untrained	NO
30	23	F	LPN	ASSOCIATE	5	4	DR. OFFICE, LTCC FACILITY	RIGHT	STD	Untrained	NO
30	23	F	LPN	ASSOCIATE	5	4	DR. OFFICE, LTCC FACILITY	RIGHT	MOD	Trained	YES
30	23	F	LPN	ASSOCIATE	5	4	DR. OFFICE, LTCC FACILITY	RIGHT	IN	Trained	NO
30	23	F	LPN	ASSOCIATE	5	4	DR. OFFICE, LTCC FACILITY	RIGHT	STD	Trained	YES
30	23	F	LPN	ASSOCIATE	5	4	DR. OFFICE, LTCC FACILITY	RIGHT	IN	Trained	NO
30	23	F	LPN	ASSOCIATE	5	4	DR. OFFICE, LTCC FACILITY	RIGHT	OUT	Trained	NO
30	23	F	LPN	ASSOCIATE	5	4	DR. OFFICE, LTCC FACILITY	RIGHT	OUT	Trained	NO
30	23	F	LPN	ASSOCIATE	5	4	DR. OFFICE, LTCC FACILITY	RIGHT	MOD	Trained	NO
30	23	F	LPN	ASSOCIATE	5	4	DR. OFFICE, LTCC FACILITY	RIGHT	STD	Trained	NO
31	21	F	NURSINGSTUDENT	ASSOCIATE	2	1	MENTAL HEALTH	RIGHT	IN	Untrained	NO
31	21	F	NURSINGSTUDENT	ASSOCIATE	2	1	MENTAL HEALTH	RIGHT	STD	Untrained	YES
31	21	F	NURSINGSTUDENT	ASSOCIATE	2	1	MENTAL HEALTH	RIGHT	MOD	Untrained	NO
31	21	F	NURSINGSTUDENT	ASSOCIATE	2	1	MENTAL HEALTH	RIGHT	OUT	Untrained	NO
31	21	F	NURSINGSTUDENT	ASSOCIATE	2	1	MENTAL HEALTH	RIGHT	STD	Untrained	NO
31	21	F	NURSINGSTUDENT	ASSOCIATE	2	1	MENTAL HEALTH	RIGHT	OUT	Untrained	YES
31	21	F	NURSINGSTUDENT	ASSOCIATE	2	1	MENTAL HEALTH	RIGHT	IN	Untrained	NO
31	21	F	NURSINGSTUDENT	ASSOCIATE	2	1	MENTAL HEALTH	RIGHT	MOD	Untrained	NO
31	21	F	NURSINGSTUDENT	ASSOCIATE	2	1	MENTAL HEALTH	RIGHT	IN	Trained	NO
31	21	F	NURSINGSTUDENT	ASSOCIATE	2	1	MENTAL HEALTH	RIGHT	STD	Trained	NO
31	21	F	NURSINGSTUDENT	ASSOCIATE	2	1	MENTAL HEALTH	RIGHT	MOD	Trained	YES
31	21	F	NURSINGSTUDENT	ASSOCIATE	2	1	MENTAL HEALTH	RIGHT	IN	Trained	YES
31	21	F	NURSINGSTUDENT	ASSOCIATE	2	1	MENTAL HEALTH	RIGHT	OUT	Trained	NO
31	21	F	NURSINGSTUDENT	ASSOCIATE	2	1	MENTAL HEALTH	RIGHT	OUT	Trained	NO
31	21	F	NURSINGSTUDENT	ASSOCIATE	2	1	MENTAL HEALTH	RIGHT	MOD	Trained	YES
31	21	F	NURSINGSTUDENT	ASSOCIATE	2	1	MENTAL HEALTH	RIGHT	STD	Trained	NO
32	31	F	LPN	ASSOCIATE	11	11	LONG-TERM CARE/HSPICE/IN-HOME	RIGHT	IN	Untrained	YES
32	31	F	LPN	ASSOCIATE	11	11	LONG-TERM CARE/HSPICE/IN-HOME	RIGHT	OUT	Untrained	NO
32	31	F	LPN	ASSOCIATE	11	11	LONG-TERM CARE/HSPICE/IN-HOME	RIGHT	STD	Untrained	YES
32	31	F	LPN	ASSOCIATE	11	11	LONG-TERM CARE/HSPICE/IN-HOME	RIGHT	MOD	Untrained	NO
32	31	F	LPN	ASSOCIATE	11	11	LONG-TERM CARE/HSPICE/IN-HOME	RIGHT	IN	Untrained	NO
32	31	F	LPN	ASSOCIATE	11	11	LONG-TERM CARE/HSPICE/IN-HOME	RIGHT	MOD	Untrained	YES
32	31	F	LPN	ASSOCIATE	11	11	LONG-TERM CARE/HSPICE/IN-HOME	RIGHT	OUT	Untrained	NO
32	31	F	LPN	ASSOCIATE	11	11	LONG-TERM CARE/HSPICE/IN-HOME	RIGHT	STD	Untrained	NO
32	31	F	LPN	ASSOCIATE	11	11	LONG-TERM CARE/HSPICE/IN-HOME	RIGHT	IN	Trained	NO
32	31	F	LPN	ASSOCIATE	11	11	LONG-TERM CARE/HSPICE/IN-HOME	RIGHT	IN	Trained	YES
32	31	F	LPN	ASSOCIATE	11	11	LONG-TERM CARE/HSPICE/IN-HOME	RIGHT	OUT	Trained	NO
32	31	F	LPN	ASSOCIATE	11	11	LONG-TERM CARE/HSPICE/IN-HOME	RIGHT	MOD	Trained	YES
32	31	F	LPN	ASSOCIATE	11	11	LONG-TERM CARE/HSPICE/IN-HOME	RIGHT	MOD	Trained	NO
32	31	F	LPN	ASSOCIATE	11	11	LONG-TERM CARE/HSPICE/IN-HOME	RIGHT	STD	Trained	NO
32	31	F	LPN	ASSOCIATE	11	11	LONG-TERM CARE/HSPICE/IN-HOME	RIGHT	OUT	Trained	YES
32	31	F	LPN	ASSOCIATE	11	11	LONG-TERM CARE/HSPICE/IN-HOME	RIGHT	STD	Trained	NO
33	24	F	LPN	ASSOCIATE	1.5	1.5	ACUTE CARE MEDSURG FLOOR LARGE HOSPITAL	RIGHT	OUT	Untrained	NO
33	24	F	LPN	ASSOCIATE	1.5	1.5	ACUTE CARE MEDSURG FLOOR LARGE HOSPITAL	RIGHT	MOD	Untrained	NO
33	24	F	LPN	ASSOCIATE	1.5	1.5	ACUTE CARE MEDSURG FLOOR LARGE HOSPITAL	RIGHT	STD	Untrained	YES
33	24	F	LPN	ASSOCIATE	1.5	1.5	ACUTE CARE MEDSURG FLOOR LARGE HOSPITAL	RIGHT	IN	Untrained	NO
33	24	F	LPN	ASSOCIATE	1.5	1.5	ACUTE CARE MEDSURG FLOOR LARGE HOSPITAL	RIGHT	STD	Untrained	YES
33	24	F	LPN	ASSOCIATE	1.5	1.5	ACUTE CARE MEDSURG FLOOR LARGE HOSPITAL	RIGHT	MOD	Untrained	YES
33	24	F	LPN	ASSOCIATE	1.5	1.5	ACUTE CARE MEDSURG FLOOR LARGE HOSPITAL	RIGHT	OUT	Untrained	NO
33	24	F	LPN	ASSOCIATE	1.5	1.5	ACUTE CARE MEDSURG FLOOR LARGE HOSPITAL	RIGHT	IN	Untrained	YES
33	24	F	LPN	ASSOCIATE	1.5	1.5	ACUTE CARE MEDSURG FLOOR LARGE HOSPITAL	RIGHT	OUT	Trained	NO
33	24	F	LPN	ASSOCIATE	1.5	1.5	ACUTE CARE MEDSURG FLOOR LARGE HOSPITAL	RIGHT	STD	Trained	NO
33	24	F	LPN	ASSOCIATE	1.5	1.5	ACUTE CARE MEDSURG FLOOR LARGE HOSPITAL	RIGHT	STD	Trained	NO
33	24	F	LPN	ASSOCIATE	1.5	1.5	ACUTE CARE MEDSURG FLOOR LARGE HOSPITAL	RIGHT	MOD	Trained	NO
33	24	F	LPN	ASSOCIATE	1.5	1.5	ACUTE CARE MEDSURG FLOOR LARGE HOSPITAL	RIGHT	OUT	Trained	NO
33	24	F	LPN	ASSOCIATE	1.5	1.5	ACUTE CARE MEDSURG FLOOR LARGE HOSPITAL	RIGHT	MOD	Trained	NO
33	24	F	LPN	ASSOCIATE	1.5	1.5	ACUTE CARE MEDSURG FLOOR LARGE HOSPITAL	RIGHT	IN	Trained	YES
33	24	F	LPN	ASSOCIATE	1.5	1.5	ACUTE CARE MEDSURG FLOOR LARGE HOSPITAL	RIGHT	IN	Trained	YES
34	26	F	RNSTUDENT	ASSOCIATE	5	1.5	ADULT FOSTER CARE	RIGHT	OUT	Untrained	YES
34	26	F	RNSTUDENT	ASSOCIATE	5	1.5	ADULT FOSTER CARE	RIGHT	IN	Untrained	NO
34	26	F	RNSTUDENT	ASSOCIATE	5	1.5	ADULT FOSTER CARE	RIGHT	STD	Untrained	NO
34	26	F	RNSTUDENT	ASSOCIATE	5	1.5	ADULT FOSTER CARE	RIGHT	MOD	Untrained	NO
34	26	F	RNSTUDENT	ASSOCIATE	5	1.5	ADULT FOSTER CARE	RIGHT	OUT	Untrained	NO
34	26	F	RNSTUDENT	ASSOCIATE	5	1.5	ADULT FOSTER CARE	RIGHT	IN	Untrained	NO
34	26	F	RNSTUDENT	ASSOCIATE	5	1.5	ADULT FOSTER CARE	RIGHT	MOD	Untrained	YES
34	26	F	RNSTUDENT	ASSOCIATE	5	1.5	ADULT FOSTER CARE	RIGHT	STD	Untrained	NO
34	26	F	RNSTUDENT	ASSOCIATE	5	1.5	ADULT FOSTER CARE	RIGHT	IN	Trained	NO
34	26	F	RNSTUDENT	ASSOCIATE	5	1.5	ADULT FOSTER CARE	RIGHT	MOD	Trained	YES
34	26	F	RNSTUDENT	ASSOCIATE	5	1.5	ADULT FOSTER CARE	RIGHT	STD	Trained	NO
34	26	F	RNSTUDENT	ASSOCIATE	5	1.5	ADULT FOSTER CARE	RIGHT	MOD	Trained	NO
34	26	F	RNSTUDENT	ASSOCIATE	5	1.5	ADULT FOSTER CARE	RIGHT	OUT	Trained	NO
34	26	F	RNSTUDENT	ASSOCIATE	5	1.5	ADULT FOSTER CARE	RIGHT	IN	Trained	NO
34	26	F	RNSTUDENT	ASSOCIATE	5	1.5	ADULT FOSTER CARE	RIGHT	STD	Trained	YES
34	26	F	RNSTUDENT	ASSOCIATE	5	1.5	ADULT FOSTER CARE	RIGHT	OUT	Trained	NO
35	32	F	LPN	ASSOCIATE	6	4	ICU/CCU	RIGHT	OUT	Untrained	NO
35	32	F	LPN	ASSOCIATE	6	4	ICU/CCU	RIGHT	IN	Untrained	NO
35	32	F	LPN	ASSOCIATE	6	4	ICU/CCU	RIGHT	IN	Untrained	NO
35	32	F	LPN	ASSOCIATE	6	4	ICU/CCU	RIGHT	STD	Untrained	NO
35	32	F	LPN	ASSOCIATE	6	4	ICU/CCU	RIGHT	STD	Untrained	NO
35	32	F	LPN	ASSOCIATE	6	4	ICU/CCU	RIGHT	MOD	Untrained	NO
35	32	F	LPN	ASSOCIATE	6	4	ICU/CCU	RIGHT	MOD	Untrained	NO
35	32	F	LPN	ASSOCIATE	6	4	ICU/CCU	RIGHT	OUT	Untrained	NO
35	32	F	LPN	ASSOCIATE	6	4	ICU/CCU	RIGHT	OUT	Trained	NO
35	32	F	LPN	ASSOCIATE	6	4	ICU/CCU	RIGHT	IN	Trained	NO
35	32	F	LPN	ASSOCIATE	6	4	ICU/CCU	RIGHT	MOD	Trained	NO
35	32	F	LPN	ASSOCIATE	6	4	ICU/CCU	RIGHT	OUT	Trained	NO
35	32	F	LPN	ASSOCIATE	6	4	ICU/CCU	RIGHT	STD	Trained	NO
35	32	F	LPN	ASSOCIATE	6	4	ICU/CCU	RIGHT	MOD	Trained	YES
35	32	F	LPN	ASSOCIATE	6	4	ICU/CCU	RIGHT	STD	Trained	NO
35	32	F	LPN	ASSOCIATE	6	4	ICU/CCU	RIGHT	IN	Trained	YES
36	35	F	RNSTUDENT	HIGHSCHOOL	15	1	NURSING SCHOOL AND CLINICALS	LEFT	STD	Untrained	NO
36	35	F	RNSTUDENT	HIGHSCHOOL	15	1	NURSING SCHOOL AND CLINICALS	LEFT	MOD	Untrained	NO
36	35	F	RNSTUDENT	HIGHSCHOOL	15	1	NURSING SCHOOL AND CLINICALS	LEFT	IN	Untrained	NO
36	35	F	RNSTUDENT	HIGHSCHOOL	15	1	NURSING SCHOOL AND CLINICALS	LEFT	IN	Untrained	NO
36	35	F	RNSTUDENT	HIGHSCHOOL	15	1	NURSING SCHOOL AND CLINICALS	LEFT	MOD	Untrained	NO
36	35	F	RNSTUDENT	HIGHSCHOOL	15	1	NURSING SCHOOL AND CLINICALS	LEFT	OUT	Untrained	NO
36	35	F	RNSTUDENT	HIGHSCHOOL	15	1	NURSING SCHOOL AND CLINICALS	LEFT	STD	Untrained	NO
36	35	F	RNSTUDENT	HIGHSCHOOL	15	1	NURSING SCHOOL AND CLINICALS	LEFT	OUT	Untrained	YES
36	35	F	RNSTUDENT	HIGHSCHOOL	15	1	NURSING SCHOOL AND CLINICALS	LEFT	OUT	Trained	NO
36	35	F	RNSTUDENT	HIGHSCHOOL	15	1	NURSING SCHOOL AND CLINICALS	LEFT	MOD	Trained	YES
36	35	F	RNSTUDENT	HIGHSCHOOL	15	1	NURSING SCHOOL AND CLINICALS	LEFT	MOD	Trained	YES
36	35	F	RNSTUDENT	HIGHSCHOOL	15	1	NURSING SCHOOL AND CLINICALS	LEFT	IN	Trained	NO
36	35	F	RNSTUDENT	HIGHSCHOOL	15	1	NURSING SCHOOL AND CLINICALS	LEFT	STD	Trained	NO
36	35	F	RNSTUDENT	HIGHSCHOOL	15	1	NURSING SCHOOL AND CLINICALS	LEFT	OUT	Trained	NO
36	35	F	RNSTUDENT	HIGHSCHOOL	15	1	NURSING SCHOOL AND CLINICALS	LEFT	STD	Trained	NO
36	35	F	RNSTUDENT	HIGHSCHOOL	15	1	NURSING SCHOOL AND CLINICALS	LEFT	IN	Trained	NO
37	47	F	RN	GRADUATE	24	24	HOSPITAL	RIGHT	MOD	Untrained	NO
37	47	F	RN	GRADUATE	24	24	HOSPITAL	RIGHT	OUT	Untrained	NO
37	47	F	RN	GRADUATE	24	24	HOSPITAL	RIGHT	STD	Untrained	NO
37	47	F	RN	GRADUATE	24	24	HOSPITAL	RIGHT	MOD	Untrained	NO
37	47	F	RN	GRADUATE	24	24	HOSPITAL	RIGHT	OUT	Untrained	NO
37	47	F	RN	GRADUATE	24	24	HOSPITAL	RIGHT	IN	Untrained	NO
37	47	F	RN	GRADUATE	24	24	HOSPITAL	RIGHT	IN	Untrained	YES
37	47	F	RN	GRADUATE	24	24	HOSPITAL	RIGHT	STD	Untrained	YES
37	47	F	RN	GRADUATE	24	24	HOSPITAL	RIGHT	IN	Trained	NO
37	47	F	RN	GRADUATE	24	24	HOSPITAL	RIGHT	MOD	Trained	NO
37	47	F	RN	GRADUATE	24	24	HOSPITAL	RIGHT	STD	Trained	YES
37	47	F	RN	GRADUATE	24	24	HOSPITAL	RIGHT	OUT	Trained	NO
37	47	F	RN	GRADUATE	24	24	HOSPITAL	RIGHT	STD	Trained	YES
37	47	F	RN	GRADUATE	24	24	HOSPITAL	RIGHT	OUT	Trained	NO
37	47	F	RN	GRADUATE	24	24	HOSPITAL	RIGHT	IN	Trained	YES
37	47	F	RN	GRADUATE	24	24	HOSPITAL	RIGHT	MOD	Trained	NO
38	30	F	NURSINGSTUDENT	BACHELOR	5	5	HOSPITAL/ACUTE CARE	RIGHT	MOD	Untrained	YES
38	30	F	NURSINGSTUDENT	BACHELOR	5	5	HOSPITAL/ACUTE CARE	RIGHT	STD	Untrained	YES
38	30	F	NURSINGSTUDENT	BACHELOR	5	5	HOSPITAL/ACUTE CARE	RIGHT	STD	Untrained	NO
38	30	F	NURSINGSTUDENT	BACHELOR	5	5	HOSPITAL/ACUTE CARE	RIGHT	IN	Untrained	NO
38	30	F	NURSINGSTUDENT	BACHELOR	5	5	HOSPITAL/ACUTE CARE	RIGHT	IN	Untrained	NO
38	30	F	NURSINGSTUDENT	BACHELOR	5	5	HOSPITAL/ACUTE CARE	RIGHT	OUT	Untrained	YES
38	30	F	NURSINGSTUDENT	BACHELOR	5	5	HOSPITAL/ACUTE CARE	RIGHT	OUT	Untrained	YES
38	30	F	NURSINGSTUDENT	BACHELOR	5	5	HOSPITAL/ACUTE CARE	RIGHT	MOD	Untrained	YES
38	30	F	NURSINGSTUDENT	BACHELOR	5	5	HOSPITAL/ACUTE CARE	RIGHT	OUT	Trained	NO
38	30	F	NURSINGSTUDENT	BACHELOR	5	5	HOSPITAL/ACUTE CARE	RIGHT	STD	Trained	NO
38	30	F	NURSINGSTUDENT	BACHELOR	5	5	HOSPITAL/ACUTE CARE	RIGHT	MOD	Trained	NO
38	30	F	NURSINGSTUDENT	BACHELOR	5	5	HOSPITAL/ACUTE CARE	RIGHT	IN	Trained	NO
38	30	F	NURSINGSTUDENT	BACHELOR	5	5	HOSPITAL/ACUTE CARE	RIGHT	OUT	Trained	NO
38	30	F	NURSINGSTUDENT	BACHELOR	5	5	HOSPITAL/ACUTE CARE	RIGHT	MOD	Trained	NO
38	30	F	NURSINGSTUDENT	BACHELOR	5	5	HOSPITAL/ACUTE CARE	RIGHT	STD	Trained	NO
38	30	F	NURSINGSTUDENT	BACHELOR	5	5	HOSPITAL/ACUTE CARE	RIGHT	IN	Trained	NO
39	30	F	LPN	ASSOCIATE	10	1	NURSING HOME/HOSPITAL/NURSING STUDENT	RIGHT	OUT	Untrained	NO
39	30	F	LPN	ASSOCIATE	10	1	NURSING HOME/HOSPITAL/NURSING STUDENT	RIGHT	STD	Untrained	NO
39	30	F	LPN	ASSOCIATE	10	1	NURSING HOME/HOSPITAL/NURSING STUDENT	RIGHT	OUT	Untrained	NO
39	30	F	LPN	ASSOCIATE	10	1	NURSING HOME/HOSPITAL/NURSING STUDENT	RIGHT	STD	Untrained	NO
39	30	F	LPN	ASSOCIATE	10	1	NURSING HOME/HOSPITAL/NURSING STUDENT	RIGHT	MOD	Untrained	NO
39	30	F	LPN	ASSOCIATE	10	1	NURSING HOME/HOSPITAL/NURSING STUDENT	RIGHT	IN	Untrained	NO
39	30	F	LPN	ASSOCIATE	10	1	NURSING HOME/HOSPITAL/NURSING STUDENT	RIGHT	IN	Untrained	NO
39	30	F	LPN	ASSOCIATE	10	1	NURSING HOME/HOSPITAL/NURSING STUDENT	RIGHT	MOD	Untrained	NO
39	30	F	LPN	ASSOCIATE	10	1	NURSING HOME/HOSPITAL/NURSING STUDENT	RIGHT	MOD	Trained	NO
39	30	F	LPN	ASSOCIATE	10	1	NURSING HOME/HOSPITAL/NURSING STUDENT	RIGHT	STD	Trained	NO
39	30	F	LPN	ASSOCIATE	10	1	NURSING HOME/HOSPITAL/NURSING STUDENT	RIGHT	STD	Trained	NO
39	30	F	LPN	ASSOCIATE	10	1	NURSING HOME/HOSPITAL/NURSING STUDENT	RIGHT	MOD	Trained	NO
39	30	F	LPN	ASSOCIATE	10	1	NURSING HOME/HOSPITAL/NURSING STUDENT	RIGHT	IN	Trained	NO
39	30	F	LPN	ASSOCIATE	10	1	NURSING HOME/HOSPITAL/NURSING STUDENT	RIGHT	OUT	Trained	NO
39	30	F	LPN	ASSOCIATE	10	1	NURSING HOME/HOSPITAL/NURSING STUDENT	RIGHT	IN	Trained	NO
39	30	F	LPN	ASSOCIATE	10	1	NURSING HOME/HOSPITAL/NURSING STUDENT	RIGHT	OUT	Trained	NO
40	32	F	RN	BACHELOR	1.5	1.5	LONG TERM CARE (LPN)	RIGHT	IN	Untrained	NO
40	32	F	RN	BACHELOR	1.5	1.5	LONG TERM CARE (LPN)	RIGHT	IN	Untrained	NO
40	32	F	RN	BACHELOR	1.5	1.5	LONG TERM CARE (LPN)	RIGHT	STD	Untrained	YES
40	32	F	RN	BACHELOR	1.5	1.5	LONG TERM CARE (LPN)	RIGHT	MOD	Untrained	NO
40	32	F	RN	BACHELOR	1.5	1.5	LONG TERM CARE (LPN)	RIGHT	STD	Untrained	NO
40	32	F	RN	BACHELOR	1.5	1.5	LONG TERM CARE (LPN)	RIGHT	OUT	Untrained	YES
40	32	F	RN	BACHELOR	1.5	1.5	LONG TERM CARE (LPN)	RIGHT	OUT	Untrained	NO
40	32	F	RN	BACHELOR	1.5	1.5	LONG TERM CARE (LPN)	RIGHT	MOD	Untrained	NO
40	32	F	RN	BACHELOR	1.5	1.5	LONG TERM CARE (LPN)	RIGHT	IN	Trained	NO
40	32	F	RN	BACHELOR	1.5	1.5	LONG TERM CARE (LPN)	RIGHT	OUT	Trained	NO
40	32	F	RN	BACHELOR	1.5	1.5	LONG TERM CARE (LPN)	RIGHT	MOD	Trained	YES
40	32	F	RN	BACHELOR	1.5	1.5	LONG TERM CARE (LPN)	RIGHT	IN	Trained	NO
40	32	F	RN	BACHELOR	1.5	1.5	LONG TERM CARE (LPN)	RIGHT	STD	Trained	NO
40	32	F	RN	BACHELOR	1.5	1.5	LONG TERM CARE (LPN)	RIGHT	MOD	Trained	NO
40	32	F	RN	BACHELOR	1.5	1.5	LONG TERM CARE (LPN)	RIGHT	STD	Trained	NO
40	32	F	RN	BACHELOR	1.5	1.5	LONG TERM CARE (LPN)	RIGHT	OUT	Trained	NO
41	51	M	STUDENT	ASSOCIATE	31	31	PARAMEDIC AMBULANCE/EMERGENCY DEPT.	RIGHT	IN	Untrained	NO
41	51	M	STUDENT	ASSOCIATE	31	31	PARAMEDIC AMBULANCE/EMERGENCY DEPT.	RIGHT	MOD	Untrained	YES
41	51	M	STUDENT	ASSOCIATE	31	31	PARAMEDIC AMBULANCE/EMERGENCY DEPT.	RIGHT	OUT	Untrained	NO
41	51	M	STUDENT	ASSOCIATE	31	31	PARAMEDIC AMBULANCE/EMERGENCY DEPT.	RIGHT	IN	Untrained	NO
41	51	M	STUDENT	ASSOCIATE	31	31	PARAMEDIC AMBULANCE/EMERGENCY DEPT.	RIGHT	OUT	Untrained	NO
41	51	M	STUDENT	ASSOCIATE	31	31	PARAMEDIC AMBULANCE/EMERGENCY DEPT.	RIGHT	STD	Untrained	NO
41	51	M	STUDENT	ASSOCIATE	31	31	PARAMEDIC AMBULANCE/EMERGENCY DEPT.	RIGHT	STD	Untrained	YES
41	51	M	STUDENT	ASSOCIATE	31	31	PARAMEDIC AMBULANCE/EMERGENCY DEPT.	RIGHT	MOD	Untrained	YES
41	51	M	STUDENT	ASSOCIATE	31	31	PARAMEDIC AMBULANCE/EMERGENCY DEPT.	RIGHT	IN	Trained	NO
41	51	M	STUDENT	ASSOCIATE	31	31	PARAMEDIC AMBULANCE/EMERGENCY DEPT.	RIGHT	IN	Trained	NO
41	51	M	STUDENT	ASSOCIATE	31	31	PARAMEDIC AMBULANCE/EMERGENCY DEPT.	RIGHT	STD	Trained	NO
41	51	M	STUDENT	ASSOCIATE	31	31	PARAMEDIC AMBULANCE/EMERGENCY DEPT.	RIGHT	OUT	Trained	NO
41	51	M	STUDENT	ASSOCIATE	31	31	PARAMEDIC AMBULANCE/EMERGENCY DEPT.	RIGHT	MOD	Trained	NO
41	51	M	STUDENT	ASSOCIATE	31	31	PARAMEDIC AMBULANCE/EMERGENCY DEPT.	RIGHT	STD	Trained	NO
41	51	M	STUDENT	ASSOCIATE	31	31	PARAMEDIC AMBULANCE/EMERGENCY DEPT.	RIGHT	MOD	Trained	NO
41	51	M	STUDENT	ASSOCIATE	31	31	PARAMEDIC AMBULANCE/EMERGENCY DEPT.	RIGHT	OUT	Trained	NO
42	28	F	EMT	HIGHSCHOOL	10	3	ED PARAMEDIC, NURSING STUDENT	RIGHT	MOD	Untrained	NO
42	28	F	EMT	HIGHSCHOOL	10	3	ED PARAMEDIC, NURSING STUDENT	RIGHT	IN	Untrained	NO
42	28	F	EMT	HIGHSCHOOL	10	3	ED PARAMEDIC, NURSING STUDENT	RIGHT	OUT	Untrained	NO
42	28	F	EMT	HIGHSCHOOL	10	3	ED PARAMEDIC, NURSING STUDENT	RIGHT	STD	Untrained	YES
42	28	F	EMT	HIGHSCHOOL	10	3	ED PARAMEDIC, NURSING STUDENT	RIGHT	OUT	Untrained	NO
42	28	F	EMT	HIGHSCHOOL	10	3	ED PARAMEDIC, NURSING STUDENT	RIGHT	STD	Untrained	NO
42	28	F	EMT	HIGHSCHOOL	10	3	ED PARAMEDIC, NURSING STUDENT	RIGHT	IN	Untrained	NO
42	28	F	EMT	HIGHSCHOOL	10	3	ED PARAMEDIC, NURSING STUDENT	RIGHT	MOD	Untrained	YES
42	28	F	EMT	HIGHSCHOOL	10	3	ED PARAMEDIC, NURSING STUDENT	RIGHT	OUT	Trained	NO
42	28	F	EMT	HIGHSCHOOL	10	3	ED PARAMEDIC, NURSING STUDENT	RIGHT	OUT	Trained	NO
42	28	F	EMT	HIGHSCHOOL	10	3	ED PARAMEDIC, NURSING STUDENT	RIGHT	MOD	Trained	NO
42	28	F	EMT	HIGHSCHOOL	10	3	ED PARAMEDIC, NURSING STUDENT	RIGHT	STD	Trained	NO
42	28	F	EMT	HIGHSCHOOL	10	3	ED PARAMEDIC, NURSING STUDENT	RIGHT	STD	Trained	NO
42	28	F	EMT	HIGHSCHOOL	10	3	ED PARAMEDIC, NURSING STUDENT	RIGHT	MOD	Trained	NO
42	28	F	EMT	HIGHSCHOOL	10	3	ED PARAMEDIC, NURSING STUDENT	RIGHT	IN	Trained	NO
42	28	F	EMT	HIGHSCHOOL	10	3	ED PARAMEDIC, NURSING STUDENT	RIGHT	IN	Trained	NO
43	25	F	STUDENT	ASSOCIATE	5	1	PARAMEDIC	RIGHT	IN	Untrained	NO
43	25	F	STUDENT	ASSOCIATE	5	1	PARAMEDIC	RIGHT	STD	Untrained	NO
43	25	F	STUDENT	ASSOCIATE	5	1	PARAMEDIC	RIGHT	OUT	Untrained	NO
43	25	F	STUDENT	ASSOCIATE	5	1	PARAMEDIC	RIGHT	OUT	Untrained	NO
43	25	F	STUDENT	ASSOCIATE	5	1	PARAMEDIC	RIGHT	STD	Untrained	NO
43	25	F	STUDENT	ASSOCIATE	5	1	PARAMEDIC	RIGHT	IN	Untrained	NO
43	25	F	STUDENT	ASSOCIATE	5	1	PARAMEDIC	RIGHT	MOD	Untrained	YES
43	25	F	STUDENT	ASSOCIATE	5	1	PARAMEDIC	RIGHT	MOD	Untrained	YES
43	25	F	STUDENT	ASSOCIATE	5	1	PARAMEDIC	RIGHT	OUT	Trained	NO
43	25	F	STUDENT	ASSOCIATE	5	1	PARAMEDIC	RIGHT	STD	Trained	NO
43	25	F	STUDENT	ASSOCIATE	5	1	PARAMEDIC	RIGHT	STD	Trained	NO
43	25	F	STUDENT	ASSOCIATE	5	1	PARAMEDIC	RIGHT	MOD	Trained	NO
43	25	F	STUDENT	ASSOCIATE	5	1	PARAMEDIC	RIGHT	MOD	Trained	NO
43	25	F	STUDENT	ASSOCIATE	5	1	PARAMEDIC	RIGHT	IN	Trained	NO
43	25	F	STUDENT	ASSOCIATE	5	1	PARAMEDIC	RIGHT	OUT	Trained	NO
44	30	M	PARAMEDIC	ASSOCIATE	6	6	EMS	RIGHT	IN	Trained	NO
44	30	M	PARAMEDIC	ASSOCIATE	6	6	EMS	RIGHT	OUT	Untrained	NO
44	30	M	PARAMEDIC	ASSOCIATE	6	6	EMS	RIGHT	STD	Untrained	YES
44	30	M	PARAMEDIC	ASSOCIATE	6	6	EMS	RIGHT	MOD	Untrained	NO
44	30	M	PARAMEDIC	ASSOCIATE	6	6	EMS	RIGHT	IN	Untrained	NO
44	30	M	PARAMEDIC	ASSOCIATE	6	6	EMS	RIGHT	STD	Untrained	NO
44	30	M	PARAMEDIC	ASSOCIATE	6	6	EMS	RIGHT	OUT	Untrained	NO
44	30	M	PARAMEDIC	ASSOCIATE	6	6	EMS	RIGHT	MOD	Untrained	NO
44	30	M	PARAMEDIC	ASSOCIATE	6	6	EMS	RIGHT	IN	Untrained	NO
44	30	M	PARAMEDIC	ASSOCIATE	6	6	EMS	RIGHT	MOD	Trained	YES
44	30	M	PARAMEDIC	ASSOCIATE	6	6	EMS	RIGHT	STD	Trained	NO
44	30	M	PARAMEDIC	ASSOCIATE	6	6	EMS	RIGHT	OUT	Trained	NO
44	30	M	PARAMEDIC	ASSOCIATE	6	6	EMS	RIGHT	IN	Trained	YES
44	30	M	PARAMEDIC	ASSOCIATE	6	6	EMS	RIGHT	MOD	Trained	NO
44	30	M	PARAMEDIC	ASSOCIATE	6	6	EMS	RIGHT	STD	Trained	NO
44	30	M	PARAMEDIC	ASSOCIATE	6	6	EMS	RIGHT	IN	Trained	NO
44	30	M	PARAMEDIC	ASSOCIATE	6	6	EMS	RIGHT	OUT	Trained	YES
45	35	F	LPN	ASSOCIATE	8	8	EMS	RIGHT	IN	Untrained	NO
45	35	F	LPN	ASSOCIATE	8	8	EMS	RIGHT	IN	Untrained	NO
45	35	F	LPN	ASSOCIATE	8	8	EMS	RIGHT	STD	Untrained	NO
45	35	F	LPN	ASSOCIATE	8	8	EMS	RIGHT	STD	Untrained	NO
45	35	F	LPN	ASSOCIATE	8	8	EMS	RIGHT	OUT	Untrained	NO
45	35	F	LPN	ASSOCIATE	8	8	EMS	RIGHT	MOD	Untrained	YES
45	35	F	LPN	ASSOCIATE	8	8	EMS	RIGHT	OUT	Untrained	NO
45	35	F	LPN	ASSOCIATE	8	8	EMS	RIGHT	MOD	Untrained	YES
45	35	F	LPN	ASSOCIATE	8	8	EMS	RIGHT	MOD	Trained	NO
45	35	F	LPN	ASSOCIATE	8	8	EMS	RIGHT	STD	Trained	NO
45	35	F	LPN	ASSOCIATE	8	8	EMS	RIGHT	IN	Trained	NO
45	35	F	LPN	ASSOCIATE	8	8	EMS	RIGHT	MOD	Trained	YES
45	35	F	LPN	ASSOCIATE	8	8	EMS	RIGHT	STD	Trained	NO
45	35	F	LPN	ASSOCIATE	8	8	EMS	RIGHT	OUT	Trained	NO
45	35	F	LPN	ASSOCIATE	8	8	EMS	RIGHT	OUT	Trained	NO
45	35	F	LPN	ASSOCIATE	8	8	EMS	RIGHT	IN	Trained	YES
46	40	M	LPN	ASSOCIATE	1	1	NURSING HOME	RIGHT	MOD	Untrained	NO
46	40	M	LPN	ASSOCIATE	1	1	NURSING HOME	RIGHT	STD	Untrained	NO
46	40	M	LPN	ASSOCIATE	1	1	NURSING HOME	RIGHT	IN	Untrained	NO
46	40	M	LPN	ASSOCIATE	1	1	NURSING HOME	RIGHT	STD	Untrained	NO
46	40	M	LPN	ASSOCIATE	1	1	NURSING HOME	RIGHT	OUT	Untrained	NO
46	40	M	LPN	ASSOCIATE	1	1	NURSING HOME	RIGHT	IN	Untrained	NO
46	40	M	LPN	ASSOCIATE	1	1	NURSING HOME	RIGHT	MOD	Untrained	NO
46	40	M	LPN	ASSOCIATE	1	1	NURSING HOME	RIGHT	OUT	Untrained	NO
46	40	M	LPN	ASSOCIATE	1	1	NURSING HOME	RIGHT	STD	Trained	NO
46	40	M	LPN	ASSOCIATE	1	1	NURSING HOME	RIGHT	STD	Trained	NO
46	40	M	LPN	ASSOCIATE	1	1	NURSING HOME	RIGHT	MOD	Trained	YES
46	40	M	LPN	ASSOCIATE	1	1	NURSING HOME	RIGHT	OUT	Trained	NO
46	40	M	LPN	ASSOCIATE	1	1	NURSING HOME	RIGHT	OUT	Trained	NO
46	40	M	LPN	ASSOCIATE	1	1	NURSING HOME	RIGHT	IN	Trained	NO
46	40	M	LPN	ASSOCIATE	1	1	NURSING HOME	RIGHT	MOD	Trained	NO
46	40	M	LPN	ASSOCIATE	1	1	NURSING HOME	RIGHT	IN	Trained	NO
48	50	M	STUDENT	ASSOCIATE	20	14	ADM. LTC FACILITY	RIGHT	MOD	Untrained	NO
48	50	M	STUDENT	ASSOCIATE	20	14	ADM. LTC FACILITY	RIGHT	STD	Untrained	NO
48	50	M	STUDENT	ASSOCIATE	20	14	ADM. LTC FACILITY	RIGHT	STD	Untrained	NO
48	50	M	STUDENT	ASSOCIATE	20	14	ADM. LTC FACILITY	RIGHT	IN	Untrained	NO
48	50	M	STUDENT	ASSOCIATE	20	14	ADM. LTC FACILITY	RIGHT	OUT	Untrained	NO
48	50	M	STUDENT	ASSOCIATE	20	14	ADM. LTC FACILITY	RIGHT	IN	Untrained	NO
48	50	M	STUDENT	ASSOCIATE	20	14	ADM. LTC FACILITY	RIGHT	OUT	Untrained	YES
48	50	M	STUDENT	ASSOCIATE	20	14	ADM. LTC FACILITY	RIGHT	MOD	Untrained	YES
48	50	M	STUDENT	ASSOCIATE	20	14	ADM. LTC FACILITY	RIGHT	MOD	Trained	NO
48	50	M	STUDENT	ASSOCIATE	20	14	ADM. LTC FACILITY	RIGHT	OUT	Trained	NO
48	50	M	STUDENT	ASSOCIATE	20	14	ADM. LTC FACILITY	RIGHT	STD	Trained	YES
48	50	M	STUDENT	ASSOCIATE	20	14	ADM. LTC FACILITY	RIGHT	MOD	Trained	NO
48	50	M	STUDENT	ASSOCIATE	20	14	ADM. LTC FACILITY	RIGHT	IN	Trained	YES
48	50	M	STUDENT	ASSOCIATE	20	14	ADM. LTC FACILITY	RIGHT	IN	Trained	NO
48	50	M	STUDENT	ASSOCIATE	20	14	ADM. LTC FACILITY	RIGHT	OUT	Trained	NO
48	50	M	STUDENT	ASSOCIATE	20	14	ADM. LTC FACILITY	RIGHT	STD	Trained	NO
49	23	F	NURSINGSTUDENT	ASSOCIATE	2	2	SCHOOL	RIGHT	STD	Untrained	NO
49	23	F	NURSINGSTUDENT	ASSOCIATE	2	2	SCHOOL	RIGHT	IN	Untrained	NO
49	23	F	NURSINGSTUDENT	ASSOCIATE	2	2	SCHOOL	RIGHT	MOD	Untrained	NO
49	23	F	NURSINGSTUDENT	ASSOCIATE	2	2	SCHOOL	RIGHT	MOD	Untrained	YES
49	23	F	NURSINGSTUDENT	ASSOCIATE	2	2	SCHOOL	RIGHT	OUT	Untrained	NO
49	23	F	NURSINGSTUDENT	ASSOCIATE	2	2	SCHOOL	RIGHT	IN	Untrained	YES
49	23	F	NURSINGSTUDENT	ASSOCIATE	2	2	SCHOOL	RIGHT	STD	Untrained	NO
49	23	F	NURSINGSTUDENT	ASSOCIATE	2	2	SCHOOL	RIGHT	OUT	Untrained	NO
49	23	F	NURSINGSTUDENT	ASSOCIATE	2	2	SCHOOL	RIGHT	STD	Trained	YES
49	23	F	NURSINGSTUDENT	ASSOCIATE	2	2	SCHOOL	RIGHT	IN	Trained	NO
49	23	F	NURSINGSTUDENT	ASSOCIATE	2	2	SCHOOL	RIGHT	STD	Trained	YES
49	23	F	NURSINGSTUDENT	ASSOCIATE	2	2	SCHOOL	RIGHT	MOD	Trained	NO
49	23	F	NURSINGSTUDENT	ASSOCIATE	2	2	SCHOOL	RIGHT	OUT	Trained	NO
49	23	F	NURSINGSTUDENT	ASSOCIATE	2	2	SCHOOL	RIGHT	MOD	Trained	NO
49	23	F	NURSINGSTUDENT	ASSOCIATE	2	2	SCHOOL	RIGHT	OUT	Trained	YES
49	23	F	NURSINGSTUDENT	ASSOCIATE	2	2	SCHOOL	RIGHT	IN	Trained	YES
50	33	F	CST	ASSOCIATE	6	6	OPERATING ROOM	RIGHT	MOD	Untrained	NO
50	33	F	CST	ASSOCIATE	6	6	OPERATING ROOM	RIGHT	MOD	Untrained	YES
50	33	F	CST	ASSOCIATE	6	6	OPERATING ROOM	RIGHT	OUT	Untrained	NO
50	33	F	CST	ASSOCIATE	6	6	OPERATING ROOM	RIGHT	STD	Untrained	NO
50	33	F	CST	ASSOCIATE	6	6	OPERATING ROOM	RIGHT	IN	Untrained	YES
50	33	F	CST	ASSOCIATE	6	6	OPERATING ROOM	RIGHT	IN	Untrained	NO
50	33	F	CST	ASSOCIATE	6	6	OPERATING ROOM	RIGHT	OUT	Untrained	NO
50	33	F	CST	ASSOCIATE	6	6	OPERATING ROOM	RIGHT	STD	Untrained	NO
50	33	F	CST	ASSOCIATE	6	6	OPERATING ROOM	RIGHT	STD	Trained	NO
50	33	F	CST	ASSOCIATE	6	6	OPERATING ROOM	RIGHT	MOD	Trained	NO
50	33	F	CST	ASSOCIATE	6	6	OPERATING ROOM	RIGHT	OUT	Trained	YES
50	33	F	CST	ASSOCIATE	6	6	OPERATING ROOM	RIGHT	STD	Trained	NO
50	33	F	CST	ASSOCIATE	6	6	OPERATING ROOM	RIGHT	MOD	Trained	NO
50	33	F	CST	ASSOCIATE	6	6	OPERATING ROOM	RIGHT	IN	Trained	NO
50	33	F	CST	ASSOCIATE	6	6	OPERATING ROOM	RIGHT	IN	Trained	NO
50	33	F	CST	ASSOCIATE	6	6	OPERATING ROOM	RIGHT	OUT	Trained	NO
51	24	F	LPN	ASSOCIATE	4	1	LONG TERM CARE	RIGHT	MOD	Untrained	NO
51	24	F	LPN	ASSOCIATE	4	1	LONG TERM CARE	RIGHT	OUT	Untrained	NO
51	24	F	LPN	ASSOCIATE	4	1	LONG TERM CARE	RIGHT	STD	Untrained	NO
51	24	F	LPN	ASSOCIATE	4	1	LONG TERM CARE	RIGHT	IN	Untrained	NO
51	24	F	LPN	ASSOCIATE	4	1	LONG TERM CARE	RIGHT	STD	Untrained	NO
51	24	F	LPN	ASSOCIATE	4	1	LONG TERM CARE	RIGHT	OUT	Untrained	NO
51	24	F	LPN	ASSOCIATE	4	1	LONG TERM CARE	RIGHT	IN	Untrained	YES
51	24	F	LPN	ASSOCIATE	4	1	LONG TERM CARE	RIGHT	MOD	Untrained	NO
51	24	F	LPN	ASSOCIATE	4	1	LONG TERM CARE	RIGHT	STD	Trained	NO
51	24	F	LPN	ASSOCIATE	4	1	LONG TERM CARE	RIGHT	OUT	Trained	NO
51	24	F	LPN	ASSOCIATE	4	1	LONG TERM CARE	RIGHT	STD	Trained	YES
51	24	F	LPN	ASSOCIATE	4	1	LONG TERM CARE	RIGHT	MOD	Trained	NO
51	24	F	LPN	ASSOCIATE	4	1	LONG TERM CARE	RIGHT	OUT	Trained	NO
51	24	F	LPN	ASSOCIATE	4	1	LONG TERM CARE	RIGHT	IN	Trained	YES
51	24	F	LPN	ASSOCIATE	4	1	LONG TERM CARE	RIGHT	IN	Trained	NO
51	24	F	LPN	ASSOCIATE	4	1	LONG TERM CARE	RIGHT	MOD	Trained	NO
52	33	F	NURSINGSTUDENT	BACHELOR	1	1	LCC/SPARROW	LEFT	MOD	Untrained	YES
52	33	F	NURSINGSTUDENT	BACHELOR	1	1	LCC/SPARROW	LEFT	IN	Untrained	NO
52	33	F	NURSINGSTUDENT	BACHELOR	1	1	LCC/SPARROW	LEFT	OUT	Untrained	NO
52	33	F	NURSINGSTUDENT	BACHELOR	1	1	LCC/SPARROW	LEFT	STD	Untrained	YES
52	33	F	NURSINGSTUDENT	BACHELOR	1	1	LCC/SPARROW	LEFT	OUT	Untrained	NO
52	33	F	NURSINGSTUDENT	BACHELOR	1	1	LCC/SPARROW	LEFT	MOD	Untrained	YES
52	33	F	NURSINGSTUDENT	BACHELOR	1	1	LCC/SPARROW	LEFT	STD	Untrained	YES
52	33	F	NURSINGSTUDENT	BACHELOR	1	1	LCC/SPARROW	LEFT	IN	Untrained	NO
52	33	F	NURSINGSTUDENT	BACHELOR	1	1	LCC/SPARROW	LEFT	STD	Trained	YES
52	33	F	NURSINGSTUDENT	BACHELOR	1	1	LCC/SPARROW	LEFT	MOD	Trained	YES
52	33	F	NURSINGSTUDENT	BACHELOR	1	1	LCC/SPARROW	LEFT	IN	Trained	NO
52	33	F	NURSINGSTUDENT	BACHELOR	1	1	LCC/SPARROW	LEFT	OUT	Trained	NO
52	33	F	NURSINGSTUDENT	BACHELOR	1	1	LCC/SPARROW	LEFT	OUT	Trained	NO
52	33	F	NURSINGSTUDENT	BACHELOR	1	1	LCC/SPARROW	LEFT	MOD	Trained	YES
52	33	F	NURSINGSTUDENT	BACHELOR	1	1	LCC/SPARROW	LEFT	STD	Trained	YES
52	33	F	NURSINGSTUDENT	BACHELOR	1	1	LCC/SPARROW	LEFT	IN	Trained	NO
53	23	F	NURSINGSTUDENT	HIGHSCHOOL	5	2	OUT PATIENT DIALYSIS/PHLEBOTOMY	RIGHT	OUT	Untrained	NO
53	23	F	NURSINGSTUDENT	HIGHSCHOOL	5	2	OUT PATIENT DIALYSIS/PHLEBOTOMY	RIGHT	OUT	Untrained	NO
53	23	F	NURSINGSTUDENT	HIGHSCHOOL	5	2	OUT PATIENT DIALYSIS/PHLEBOTOMY	RIGHT	STD	Untrained	NO
53	23	F	NURSINGSTUDENT	HIGHSCHOOL	5	2	OUT PATIENT DIALYSIS/PHLEBOTOMY	RIGHT	IN	Untrained	NO
53	23	F	NURSINGSTUDENT	HIGHSCHOOL	5	2	OUT PATIENT DIALYSIS/PHLEBOTOMY	RIGHT	STD	Untrained	NO
53	23	F	NURSINGSTUDENT	HIGHSCHOOL	5	2	OUT PATIENT DIALYSIS/PHLEBOTOMY	RIGHT	IN	Untrained	NO
53	23	F	NURSINGSTUDENT	HIGHSCHOOL	5	2	OUT PATIENT DIALYSIS/PHLEBOTOMY	RIGHT	MOD	Untrained	NO
53	23	F	NURSINGSTUDENT	HIGHSCHOOL	5	2	OUT PATIENT DIALYSIS/PHLEBOTOMY	RIGHT	MOD	Untrained	NO
53	23	F	NURSINGSTUDENT	HIGHSCHOOL	5	2	OUT PATIENT DIALYSIS/PHLEBOTOMY	RIGHT	STD	Trained	NO
53	23	F	NURSINGSTUDENT	HIGHSCHOOL	5	2	OUT PATIENT DIALYSIS/PHLEBOTOMY	RIGHT	MOD	Trained	NO
53	23	F	NURSINGSTUDENT	HIGHSCHOOL	5	2	OUT PATIENT DIALYSIS/PHLEBOTOMY	RIGHT	MOD	Trained	NO
53	23	F	NURSINGSTUDENT	HIGHSCHOOL	5	2	OUT PATIENT DIALYSIS/PHLEBOTOMY	RIGHT	IN	Trained	NO
53	23	F	NURSINGSTUDENT	HIGHSCHOOL	5	2	OUT PATIENT DIALYSIS/PHLEBOTOMY	RIGHT	STD	Trained	NO
53	23	F	NURSINGSTUDENT	HIGHSCHOOL	5	2	OUT PATIENT DIALYSIS/PHLEBOTOMY	RIGHT	OUT	Trained	NO
53	23	F	NURSINGSTUDENT	HIGHSCHOOL	5	2	OUT PATIENT DIALYSIS/PHLEBOTOMY	RIGHT	IN	Trained	NO
54	35	F	NURSINGSTUDENT	BACHELOR	4	2	CLINICAL	LEFT	OUT	Trained	NO
54	35	F	NURSINGSTUDENT	BACHELOR	4	2	CLINICAL	LEFT	OUT	Untrained	NO
54	35	F	NURSINGSTUDENT	BACHELOR	4	2	CLINICAL	LEFT	IN	Untrained	NO
54	35	F	NURSINGSTUDENT	BACHELOR	4	2	CLINICAL	LEFT	IN	Untrained	YES
54	35	F	NURSINGSTUDENT	BACHELOR	4	2	CLINICAL	LEFT	MOD	Untrained	NO
54	35	F	NURSINGSTUDENT	BACHELOR	4	2	CLINICAL	LEFT	OUT	Untrained	YES
54	35	F	NURSINGSTUDENT	BACHELOR	4	2	CLINICAL	LEFT	MOD	Untrained	NO
54	35	F	NURSINGSTUDENT	BACHELOR	4	2	CLINICAL	LEFT	STD	Untrained	YES
54	35	F	NURSINGSTUDENT	BACHELOR	4	2	CLINICAL	LEFT	STD	Untrained	NO
54	35	F	NURSINGSTUDENT	BACHELOR	4	2	CLINICAL	LEFT	STD	Trained	NO
54	35	F	NURSINGSTUDENT	BACHELOR	4	2	CLINICAL	LEFT	OUT	Trained	NO
54	35	F	NURSINGSTUDENT	BACHELOR	4	2	CLINICAL	LEFT	IN	Trained	NO
54	35	F	NURSINGSTUDENT	BACHELOR	4	2	CLINICAL	LEFT	IN	Trained	NO
54	35	F	NURSINGSTUDENT	BACHELOR	4	2	CLINICAL	LEFT	MOD	Trained	NO
54	35	F	NURSINGSTUDENT	BACHELOR	4	2	CLINICAL	LEFT	OUT	Trained	NO
54	35	F	NURSINGSTUDENT	BACHELOR	4	2	CLINICAL	LEFT	MOD	Trained	NO
54	35	F	NURSINGSTUDENT	BACHELOR	4	2	CLINICAL	LEFT	STD	Trained	NO
56	35	F	STUDENT	ASSOCIATE	2	2	CLASSROON	RIGHT	OUT	Untrained	YES
56	35	F	STUDENT	ASSOCIATE	2	2	CLASSROON	RIGHT	MOD	Untrained	YES
56	35	F	STUDENT	ASSOCIATE	2	2	CLASSROON	RIGHT	MOD	Untrained	YES
56	35	F	STUDENT	ASSOCIATE	2	2	CLASSROON	RIGHT	STD	Untrained	NO
56	35	F	STUDENT	ASSOCIATE	2	2	CLASSROON	RIGHT	IN	Untrained	YES
56	35	F	STUDENT	ASSOCIATE	2	2	CLASSROON	RIGHT	IN	Untrained	NO
56	35	F	STUDENT	ASSOCIATE	2	2	CLASSROON	RIGHT	OUT	Untrained	YES
56	35	F	STUDENT	ASSOCIATE	2	2	CLASSROON	RIGHT	STD	Untrained	YES
56	35	F	STUDENT	ASSOCIATE	2	2	CLASSROON	RIGHT	MOD	Trained	YES
56	35	F	STUDENT	ASSOCIATE	2	2	CLASSROON	RIGHT	OUT	Trained	NO
56	35	F	STUDENT	ASSOCIATE	2	2	CLASSROON	RIGHT	IN	Trained	NO
56	35	F	STUDENT	ASSOCIATE	2	2	CLASSROON	RIGHT	STD	Trained	YES
56	35	F	STUDENT	ASSOCIATE	2	2	CLASSROON	RIGHT	IN	Trained	YES
56	35	F	STUDENT	ASSOCIATE	2	2	CLASSROON	RIGHT	OUT	Trained	NO
56	35	F	STUDENT	ASSOCIATE	2	2	CLASSROON	RIGHT	STD	Trained	NO
56	35	F	STUDENT	ASSOCIATE	2	2	CLASSROON	RIGHT	MOD	Trained	NO
57	37	F	RN	GRADUATE	15	17	PEDS ICU	RIGHT	MOD	Untrained	NO
57	37	F	RN	GRADUATE	15	17	PEDS ICU	RIGHT	IN	Untrained	NO
57	37	F	RN	GRADUATE	15	17	PEDS ICU	RIGHT	OUT	Untrained	NO
57	37	F	RN	GRADUATE	15	17	PEDS ICU	RIGHT	STD	Untrained	NO
57	37	F	RN	GRADUATE	15	17	PEDS ICU	RIGHT	OUT	Untrained	NO
57	37	F	RN	GRADUATE	15	17	PEDS ICU	RIGHT	MOD	Untrained	NO
57	37	F	RN	GRADUATE	15	17	PEDS ICU	RIGHT	STD	Untrained	NO
57	37	F	RN	GRADUATE	15	17	PEDS ICU	RIGHT	IN	Untrained	NO
57	37	F	RN	GRADUATE	15	17	PEDS ICU	RIGHT	MOD	Trained	NO
57	37	F	RN	GRADUATE	15	17	PEDS ICU	RIGHT	MOD	Trained	YES
57	37	F	RN	GRADUATE	15	17	PEDS ICU	RIGHT	OUT	Trained	NO
57	37	F	RN	GRADUATE	15	17	PEDS ICU	RIGHT	OUT	Trained	NO
57	37	F	RN	GRADUATE	15	17	PEDS ICU	RIGHT	IN	Trained	YES
57	37	F	RN	GRADUATE	15	17	PEDS ICU	RIGHT	STD	Trained	YES
57	37	F	RN	GRADUATE	15	17	PEDS ICU	RIGHT	STD	Trained	NO
57	37	F	RN	GRADUATE	15	17	PEDS ICU	RIGHT	IN	Trained	YES
58	42	F	RN	GRADUATE	22	22	HOSPITAL MEDICAL, ACADEMICS	LEFT	MOD	Untrained	NO
58	42	F	RN	GRADUATE	22	22	HOSPITAL MEDICAL, ACADEMICS	LEFT	IN	Untrained	NO
58	42	F	RN	GRADUATE	22	22	HOSPITAL MEDICAL, ACADEMICS	LEFT	STD	Untrained	NO
58	42	F	RN	GRADUATE	22	22	HOSPITAL MEDICAL, ACADEMICS	LEFT	OUT	Untrained	NO
58	42	F	RN	GRADUATE	22	22	HOSPITAL MEDICAL, ACADEMICS	LEFT	OUT	Untrained	YES
58	42	F	RN	GRADUATE	22	22	HOSPITAL MEDICAL, ACADEMICS	LEFT	MOD	Untrained	NO
58	42	F	RN	GRADUATE	22	22	HOSPITAL MEDICAL, ACADEMICS	LEFT	IN	Untrained	NO
58	42	F	RN	GRADUATE	22	22	HOSPITAL MEDICAL, ACADEMICS	LEFT	STD	Untrained	NO
58	42	F	RN	GRADUATE	22	22	HOSPITAL MEDICAL, ACADEMICS	LEFT	STD	Trained	NO
58	42	F	RN	GRADUATE	22	22	HOSPITAL MEDICAL, ACADEMICS	LEFT	IN	Trained	YES
58	42	F	RN	GRADUATE	22	22	HOSPITAL MEDICAL, ACADEMICS	LEFT	OUT	Trained	NO
58	42	F	RN	GRADUATE	22	22	HOSPITAL MEDICAL, ACADEMICS	LEFT	OUT	Trained	NO
58	42	F	RN	GRADUATE	22	22	HOSPITAL MEDICAL, ACADEMICS	LEFT	IN	Trained	NO
58	42	F	RN	GRADUATE	22	22	HOSPITAL MEDICAL, ACADEMICS	LEFT	MOD	Trained	NO
58	42	F	RN	GRADUATE	22	22	HOSPITAL MEDICAL, ACADEMICS	LEFT	MOD	Trained	NO
58	42	F	RN	GRADUATE	22	22	HOSPITAL MEDICAL, ACADEMICS	LEFT	STD	Trained	NO
59	37	F	NURSE	GRADUATE	16	16	CARDIAC CATU LAB	AMBIDEXTROUS	MOD	Untrained	NO
59	37	F	NURSE	GRADUATE	16	16	CARDIAC CATU LAB	AMBIDEXTROUS	STD	Untrained	NO
59	37	F	NURSE	GRADUATE	16	16	CARDIAC CATU LAB	AMBIDEXTROUS	MOD	Untrained	NO
59	37	F	NURSE	GRADUATE	16	16	CARDIAC CATU LAB	AMBIDEXTROUS	IN	Untrained	NO
59	37	F	NURSE	GRADUATE	16	16	CARDIAC CATU LAB	AMBIDEXTROUS	STD	Untrained	NO
59	37	F	NURSE	GRADUATE	16	16	CARDIAC CATU LAB	AMBIDEXTROUS	OUT	Untrained	NO
59	37	F	NURSE	GRADUATE	16	16	CARDIAC CATU LAB	AMBIDEXTROUS	OUT	Untrained	YES
59	37	F	NURSE	GRADUATE	16	16	CARDIAC CATU LAB	AMBIDEXTROUS	IN	Untrained	NO
59	37	F	NURSE	GRADUATE	16	16	CARDIAC CATU LAB	AMBIDEXTROUS	MOD	Trained	NO
59	37	F	NURSE	GRADUATE	16	16	CARDIAC CATU LAB	AMBIDEXTROUS	OUT	Trained	NO
59	37	F	NURSE	GRADUATE	16	16	CARDIAC CATU LAB	AMBIDEXTROUS	STD	Trained	NO
59	37	F	NURSE	GRADUATE	16	16	CARDIAC CATU LAB	AMBIDEXTROUS	IN	Trained	NO
59	37	F	NURSE	GRADUATE	16	16	CARDIAC CATU LAB	AMBIDEXTROUS	STD	Trained	NO
59	37	F	NURSE	GRADUATE	16	16	CARDIAC CATU LAB	AMBIDEXTROUS	OUT	Trained	NO
59	37	F	NURSE	GRADUATE	16	16	CARDIAC CATU LAB	AMBIDEXTROUS	IN	Trained	NO
59	37	F	NURSE	GRADUATE	16	16	CARDIAC CATU LAB	AMBIDEXTROUS	MOD	Trained	YES
60	26	F	LPN	ASSOCIATE	8	5	HOMECARE	RIGHT	STD	Untrained	NO
60	26	F	LPN	ASSOCIATE	8	5	HOMECARE	RIGHT	OUT	Untrained	NO
60	26	F	LPN	ASSOCIATE	8	5	HOMECARE	RIGHT	MOD	Untrained	YES
60	26	F	LPN	ASSOCIATE	8	5	HOMECARE	RIGHT	IN	Untrained	NO
60	26	F	LPN	ASSOCIATE	8	5	HOMECARE	RIGHT	IN	Untrained	NO
60	26	F	LPN	ASSOCIATE	8	5	HOMECARE	RIGHT	STD	Untrained	NO
60	26	F	LPN	ASSOCIATE	8	5	HOMECARE	RIGHT	MOD	Untrained	YES
60	26	F	LPN	ASSOCIATE	8	5	HOMECARE	RIGHT	OUT	Untrained	YES
60	26	F	LPN	ASSOCIATE	8	5	HOMECARE	RIGHT	STD	Trained	NO
60	26	F	LPN	ASSOCIATE	8	5	HOMECARE	RIGHT	OUT	Trained	NO
60	26	F	LPN	ASSOCIATE	8	5	HOMECARE	RIGHT	STD	Trained	NO
60	26	F	LPN	ASSOCIATE	8	5	HOMECARE	RIGHT	MOD	Trained	NO
60	26	F	LPN	ASSOCIATE	8	5	HOMECARE	RIGHT	IN	Trained	NO
60	26	F	LPN	ASSOCIATE	8	5	HOMECARE	RIGHT	OUT	Trained	NO
60	26	F	LPN	ASSOCIATE	8	5	HOMECARE	RIGHT	MOD	Trained	NO
60	26	F	LPN	ASSOCIATE	8	5	HOMECARE	RIGHT	IN	Trained	NO
61	28	F	PARAMEDIC	ASSOCIATE	10	10	AMBULANCE	AMBIDEXTROUS	IN	Untrained	NO
61	28	F	PARAMEDIC	ASSOCIATE	10	10	AMBULANCE	AMBIDEXTROUS	OUT	Untrained	NO
61	28	F	PARAMEDIC	ASSOCIATE	10	10	AMBULANCE	AMBIDEXTROUS	IN	Untrained	NO
61	28	F	PARAMEDIC	ASSOCIATE	10	10	AMBULANCE	AMBIDEXTROUS	OUT	Untrained	YES
61	28	F	PARAMEDIC	ASSOCIATE	10	10	AMBULANCE	AMBIDEXTROUS	MOD	Untrained	NO
61	28	F	PARAMEDIC	ASSOCIATE	10	10	AMBULANCE	AMBIDEXTROUS	STD	Untrained	YES
61	28	F	PARAMEDIC	ASSOCIATE	10	10	AMBULANCE	AMBIDEXTROUS	STD	Untrained	YES
61	28	F	PARAMEDIC	ASSOCIATE	10	10	AMBULANCE	AMBIDEXTROUS	MOD	Untrained	NO
61	28	F	PARAMEDIC	ASSOCIATE	10	10	AMBULANCE	AMBIDEXTROUS	IN	Trained	YES
61	28	F	PARAMEDIC	ASSOCIATE	10	10	AMBULANCE	AMBIDEXTROUS	OUT	Trained	NO
61	28	F	PARAMEDIC	ASSOCIATE	10	10	AMBULANCE	AMBIDEXTROUS	MOD	Trained	NO
61	28	F	PARAMEDIC	ASSOCIATE	10	10	AMBULANCE	AMBIDEXTROUS	IN	Trained	NO
61	28	F	PARAMEDIC	ASSOCIATE	10	10	AMBULANCE	AMBIDEXTROUS	STD	Trained	NO
61	28	F	PARAMEDIC	ASSOCIATE	10	10	AMBULANCE	AMBIDEXTROUS	STD	Trained	YES
61	28	F	PARAMEDIC	ASSOCIATE	10	10	AMBULANCE	AMBIDEXTROUS	OUT	Trained	NO
61	28	F	PARAMEDIC	ASSOCIATE	10	10	AMBULANCE	AMBIDEXTROUS	MOD	Trained	YES
62	38	F	RN	BACHELOR	16	16	ACUTE CARE/PROCEDURE BASED ENVIRONMENT/HEART & VASCULAR CENTER	RIGHT	STD	Untrained	NO
62	38	F	RN	BACHELOR	16	16	ACUTE CARE/PROCEDURE BASED ENVIRONMENT/HEART & VASCULAR CENTER	RIGHT	IN	Untrained	NO
62	38	F	RN	BACHELOR	16	16	ACUTE CARE/PROCEDURE BASED ENVIRONMENT/HEART & VASCULAR CENTER	RIGHT	IN	Untrained	NO
62	38	F	RN	BACHELOR	16	16	ACUTE CARE/PROCEDURE BASED ENVIRONMENT/HEART & VASCULAR CENTER	RIGHT	OUT	Untrained	NO
62	38	F	RN	BACHELOR	16	16	ACUTE CARE/PROCEDURE BASED ENVIRONMENT/HEART & VASCULAR CENTER	RIGHT	OUT	Untrained	NO
62	38	F	RN	BACHELOR	16	16	ACUTE CARE/PROCEDURE BASED ENVIRONMENT/HEART & VASCULAR CENTER	RIGHT	MOD	Untrained	YES
62	38	F	RN	BACHELOR	16	16	ACUTE CARE/PROCEDURE BASED ENVIRONMENT/HEART & VASCULAR CENTER	RIGHT	MOD	Untrained	NO
62	38	F	RN	BACHELOR	16	16	ACUTE CARE/PROCEDURE BASED ENVIRONMENT/HEART & VASCULAR CENTER	RIGHT	STD	Untrained	NO
62	38	F	RN	BACHELOR	16	16	ACUTE CARE/PROCEDURE BASED ENVIRONMENT/HEART & VASCULAR CENTER	RIGHT	STD	Trained	YES
62	38	F	RN	BACHELOR	16	16	ACUTE CARE/PROCEDURE BASED ENVIRONMENT/HEART & VASCULAR CENTER	RIGHT	IN	Trained	YES
62	38	F	RN	BACHELOR	16	16	ACUTE CARE/PROCEDURE BASED ENVIRONMENT/HEART & VASCULAR CENTER	RIGHT	MOD	Trained	YES
62	38	F	RN	BACHELOR	16	16	ACUTE CARE/PROCEDURE BASED ENVIRONMENT/HEART & VASCULAR CENTER	RIGHT	OUT	Trained	NO
62	38	F	RN	BACHELOR	16	16	ACUTE CARE/PROCEDURE BASED ENVIRONMENT/HEART & VASCULAR CENTER	RIGHT	IN	Trained	NO
62	38	F	RN	BACHELOR	16	16	ACUTE CARE/PROCEDURE BASED ENVIRONMENT/HEART & VASCULAR CENTER	RIGHT	MOD	Trained	NO
62	38	F	RN	BACHELOR	16	16	ACUTE CARE/PROCEDURE BASED ENVIRONMENT/HEART & VASCULAR CENTER	RIGHT	STD	Trained	NO
62	38	F	RN	BACHELOR	16	16	ACUTE CARE/PROCEDURE BASED ENVIRONMENT/HEART & VASCULAR CENTER	RIGHT	OUT	Trained	YES
63	27	M	REGISTEREDRESPIRATORYTHERAPIST	BACHELOR	5	5	PICU/NICU	RIGHT	IN	Untrained	NO
63	27	M	REGISTEREDRESPIRATORYTHERAPIST	BACHELOR	5	5	PICU/NICU	RIGHT	STD	Untrained	NO
63	27	M	REGISTEREDRESPIRATORYTHERAPIST	BACHELOR	5	5	PICU/NICU	RIGHT	OUT	Untrained	NO
63	27	M	REGISTEREDRESPIRATORYTHERAPIST	BACHELOR	5	5	PICU/NICU	RIGHT	MOD	Untrained	NO
63	27	M	REGISTEREDRESPIRATORYTHERAPIST	BACHELOR	5	5	PICU/NICU	RIGHT	MOD	Untrained	NO
63	27	M	REGISTEREDRESPIRATORYTHERAPIST	BACHELOR	5	5	PICU/NICU	RIGHT	IN	Untrained	NO
63	27	M	REGISTEREDRESPIRATORYTHERAPIST	BACHELOR	5	5	PICU/NICU	RIGHT	STD	Untrained	NO
63	27	M	REGISTEREDRESPIRATORYTHERAPIST	BACHELOR	5	5	PICU/NICU	RIGHT	OUT	Untrained	NO
63	27	M	REGISTEREDRESPIRATORYTHERAPIST	BACHELOR	5	5	PICU/NICU	RIGHT	IN	Trained	YES
63	27	M	REGISTEREDRESPIRATORYTHERAPIST	BACHELOR	5	5	PICU/NICU	RIGHT	STD	Trained	YES
63	27	M	REGISTEREDRESPIRATORYTHERAPIST	BACHELOR	5	5	PICU/NICU	RIGHT	OUT	Trained	NO
63	27	M	REGISTEREDRESPIRATORYTHERAPIST	BACHELOR	5	5	PICU/NICU	RIGHT	STD	Trained	NO
63	27	M	REGISTEREDRESPIRATORYTHERAPIST	BACHELOR	5	5	PICU/NICU	RIGHT	MOD	Trained	NO
63	27	M	REGISTEREDRESPIRATORYTHERAPIST	BACHELOR	5	5	PICU/NICU	RIGHT	MOD	Trained	NO
63	27	M	REGISTEREDRESPIRATORYTHERAPIST	BACHELOR	5	5	PICU/NICU	RIGHT	OUT	Trained	YES
63	27	M	REGISTEREDRESPIRATORYTHERAPIST	BACHELOR	5	5	PICU/NICU	RIGHT	IN	Trained	NO
64	26	F	CENA	ASSOCIATE	8	3	EMERGENCY CARE/HOSPITAL	AMBIDEXTROUS	IN	Untrained	NO
64	26	F	CENA	ASSOCIATE	8	3	EMERGENCY CARE/HOSPITAL	AMBIDEXTROUS	IN	Untrained	YES
64	26	F	CENA	ASSOCIATE	8	3	EMERGENCY CARE/HOSPITAL	AMBIDEXTROUS	MOD	Untrained	NO
64	26	F	CENA	ASSOCIATE	8	3	EMERGENCY CARE/HOSPITAL	AMBIDEXTROUS	MOD	Untrained	NO
64	26	F	CENA	ASSOCIATE	8	3	EMERGENCY CARE/HOSPITAL	AMBIDEXTROUS	OUT	Untrained	YES
64	26	F	CENA	ASSOCIATE	8	3	EMERGENCY CARE/HOSPITAL	AMBIDEXTROUS	OUT	Untrained	YES
64	26	F	CENA	ASSOCIATE	8	3	EMERGENCY CARE/HOSPITAL	AMBIDEXTROUS	STD	Untrained	YES
64	26	F	CENA	ASSOCIATE	8	3	EMERGENCY CARE/HOSPITAL	AMBIDEXTROUS	STD	Untrained	YES
64	26	F	CENA	ASSOCIATE	8	3	EMERGENCY CARE/HOSPITAL	AMBIDEXTROUS	IN	Trained	YES
64	26	F	CENA	ASSOCIATE	8	3	EMERGENCY CARE/HOSPITAL	AMBIDEXTROUS	MOD	Trained	YES
64	26	F	CENA	ASSOCIATE	8	3	EMERGENCY CARE/HOSPITAL	AMBIDEXTROUS	STD	Trained	YES
64	26	F	CENA	ASSOCIATE	8	3	EMERGENCY CARE/HOSPITAL	AMBIDEXTROUS	MOD	Trained	NO
64	26	F	CENA	ASSOCIATE	8	3	EMERGENCY CARE/HOSPITAL	AMBIDEXTROUS	IN	Trained	YES
64	26	F	CENA	ASSOCIATE	8	3	EMERGENCY CARE/HOSPITAL	AMBIDEXTROUS	OUT	Trained	NO
64	26	F	CENA	ASSOCIATE	8	3	EMERGENCY CARE/HOSPITAL	AMBIDEXTROUS	STD	Trained	NO
64	26	F	CENA	ASSOCIATE	8	3	EMERGENCY CARE/HOSPITAL	AMBIDEXTROUS	OUT	Trained	YES
65	21	F	NURSINGSTUDENT	NURSINGSTUDENT	1	1	LAB	RIGHT	MOD	Untrained	YES
65	21	F	NURSINGSTUDENT	NURSINGSTUDENT	1	1	LAB	RIGHT	STD	Untrained	NO
65	21	F	NURSINGSTUDENT	NURSINGSTUDENT	1	1	LAB	RIGHT	MOD	Untrained	NO
65	21	F	NURSINGSTUDENT	NURSINGSTUDENT	1	1	LAB	RIGHT	OUT	Untrained	NO
65	21	F	NURSINGSTUDENT	NURSINGSTUDENT	1	1	LAB	RIGHT	IN	Untrained	YES
65	21	F	NURSINGSTUDENT	NURSINGSTUDENT	1	1	LAB	RIGHT	STD	Untrained	NO
65	21	F	NURSINGSTUDENT	NURSINGSTUDENT	1	1	LAB	RIGHT	IN	Untrained	NO
65	21	F	NURSINGSTUDENT	NURSINGSTUDENT	1	1	LAB	RIGHT	OUT	Untrained	YES
65	21	F	NURSINGSTUDENT	NURSINGSTUDENT	1	1	LAB	RIGHT	IN	Trained	YES
65	21	F	NURSINGSTUDENT	NURSINGSTUDENT	1	1	LAB	RIGHT	STD	Trained	YES
65	21	F	NURSINGSTUDENT	NURSINGSTUDENT	1	1	LAB	RIGHT	OUT	Trained	NO
65	21	F	NURSINGSTUDENT	NURSINGSTUDENT	1	1	LAB	RIGHT	MOD	Trained	NO
65	21	F	NURSINGSTUDENT	NURSINGSTUDENT	1	1	LAB	RIGHT	OUT	Trained	NO
65	21	F	NURSINGSTUDENT	NURSINGSTUDENT	1	1	LAB	RIGHT	MOD	Trained	NO
65	21	F	NURSINGSTUDENT	NURSINGSTUDENT	1	1	LAB	RIGHT	IN	Trained	NO
65	21	F	NURSINGSTUDENT	NURSINGSTUDENT	1	1	LAB	RIGHT	STD	Trained	NO
67	47	M	RN	BACHELOR	24	24	OB	RIGHT	IN	Untrained	NO
67	47	M	RN	BACHELOR	24	24	OB	RIGHT	STD	Untrained	NO
67	47	M	RN	BACHELOR	24	24	OB	RIGHT	STD	Untrained	YES
67	47	M	RN	BACHELOR	24	24	OB	RIGHT	IN	Untrained	NO
67	47	M	RN	BACHELOR	24	24	OB	RIGHT	OUT	Untrained	NO
67	47	M	RN	BACHELOR	24	24	OB	RIGHT	OUT	Untrained	NO
67	47	M	RN	BACHELOR	24	24	OB	RIGHT	MOD	Untrained	NO
67	47	M	RN	BACHELOR	24	24	OB	RIGHT	MOD	Untrained	NO
67	47	M	RN	BACHELOR	24	24	OB	RIGHT	OUT	Trained	NO
67	47	M	RN	BACHELOR	24	24	OB	RIGHT	STD	Trained	NO
67	47	M	RN	BACHELOR	24	24	OB	RIGHT	MOD	Trained	NO
67	47	M	RN	BACHELOR	24	24	OB	RIGHT	IN	Trained	NO
67	47	M	RN	BACHELOR	24	24	OB	RIGHT	MOD	Trained	NO
67	47	M	RN	BACHELOR	24	24	OB	RIGHT	STD	Trained	NO
67	47	M	RN	BACHELOR	24	24	OB	RIGHT	IN	Trained	NO
67	47	M	RN	BACHELOR	24	24	OB	RIGHT	OUT	Trained	NO
68	23	F	LPN	ASSOCIATE	2	2	ACUTE REHABILITATION CENTER	RIGHT	OUT	Untrained	NO
68	23	F	LPN	ASSOCIATE	2	2	ACUTE REHABILITATION CENTER	RIGHT	IN	Untrained	NO
68	23	F	LPN	ASSOCIATE	2	2	ACUTE REHABILITATION CENTER	RIGHT	STD	Untrained	NO
68	23	F	LPN	ASSOCIATE	2	2	ACUTE REHABILITATION CENTER	RIGHT	MOD	Untrained	NO
68	23	F	LPN	ASSOCIATE	2	2	ACUTE REHABILITATION CENTER	RIGHT	OUT	Untrained	NO
68	23	F	LPN	ASSOCIATE	2	2	ACUTE REHABILITATION CENTER	RIGHT	MOD	Untrained	NO
68	23	F	LPN	ASSOCIATE	2	2	ACUTE REHABILITATION CENTER	RIGHT	IN	Untrained	NO
68	23	F	LPN	ASSOCIATE	2	2	ACUTE REHABILITATION CENTER	RIGHT	STD	Untrained	NO
68	23	F	LPN	ASSOCIATE	2	2	ACUTE REHABILITATION CENTER	RIGHT	MOD	Trained	NO
68	23	F	LPN	ASSOCIATE	2	2	ACUTE REHABILITATION CENTER	RIGHT	IN	Trained	NO
68	23	F	LPN	ASSOCIATE	2	2	ACUTE REHABILITATION CENTER	RIGHT	MOD	Trained	NO
68	23	F	LPN	ASSOCIATE	2	2	ACUTE REHABILITATION CENTER	RIGHT	OUT	Trained	NO
68	23	F	LPN	ASSOCIATE	2	2	ACUTE REHABILITATION CENTER	RIGHT	STD	Trained	NO
68	23	F	LPN	ASSOCIATE	2	2	ACUTE REHABILITATION CENTER	RIGHT	IN	Trained	NO
68	23	F	LPN	ASSOCIATE	2	2	ACUTE REHABILITATION CENTER	RIGHT	OUT	Trained	NO
68	23	F	LPN	ASSOCIATE	2	2	ACUTE REHABILITATION CENTER	RIGHT	STD	Trained	NO
69	33	F	RN	BACHELOR	12	12	INTRAOPERATIVE	RIGHT	OUT	Untrained	NO
69	33	F	RN	BACHELOR	12	12	INTRAOPERATIVE	RIGHT	MOD	Untrained	NO
69	33	F	RN	BACHELOR	12	12	INTRAOPERATIVE	RIGHT	IN	Untrained	NO
69	33	F	RN	BACHELOR	12	12	INTRAOPERATIVE	RIGHT	STD	Untrained	YES
69	33	F	RN	BACHELOR	12	12	INTRAOPERATIVE	RIGHT	IN	Untrained	NO
69	33	F	RN	BACHELOR	12	12	INTRAOPERATIVE	RIGHT	OUT	Untrained	NO
69	33	F	RN	BACHELOR	12	12	INTRAOPERATIVE	RIGHT	STD	Untrained	NO
69	33	F	RN	BACHELOR	12	12	INTRAOPERATIVE	RIGHT	MOD	Untrained	NO
69	33	F	RN	BACHELOR	12	12	INTRAOPERATIVE	RIGHT	IN	Trained	NO
69	33	F	RN	BACHELOR	12	12	INTRAOPERATIVE	RIGHT	STD	Trained	NO
69	33	F	RN	BACHELOR	12	12	INTRAOPERATIVE	RIGHT	MOD	Trained	NO
69	33	F	RN	BACHELOR	12	12	INTRAOPERATIVE	RIGHT	OUT	Trained	NO
69	33	F	RN	BACHELOR	12	12	INTRAOPERATIVE	RIGHT	IN	Trained	NO
69	33	F	RN	BACHELOR	12	12	INTRAOPERATIVE	RIGHT	OUT	Trained	NO
69	33	F	RN	BACHELOR	12	12	INTRAOPERATIVE	RIGHT	STD	Trained	NO
69	33	F	RN	BACHELOR	12	12	INTRAOPERATIVE	RIGHT	MOD	Trained	NO
70	36	M	STERILEPROCESSINGTECH.	BACHELOR	8	8	SPARROW HOSPITAL/LCC	RIGHT	MOD	Untrained	NO
70	36	M	STERILEPROCESSINGTECH.	BACHELOR	8	8	SPARROW HOSPITAL/LCC	RIGHT	OUT	Untrained	NO
70	36	M	STERILEPROCESSINGTECH.	BACHELOR	8	8	SPARROW HOSPITAL/LCC	RIGHT	MOD	Untrained	YES
70	36	M	STERILEPROCESSINGTECH.	BACHELOR	8	8	SPARROW HOSPITAL/LCC	RIGHT	IN	Untrained	YES
70	36	M	STERILEPROCESSINGTECH.	BACHELOR	8	8	SPARROW HOSPITAL/LCC	RIGHT	STD	Untrained	YES
70	36	M	STERILEPROCESSINGTECH.	BACHELOR	8	8	SPARROW HOSPITAL/LCC	RIGHT	IN	Untrained	YES
70	36	M	STERILEPROCESSINGTECH.	BACHELOR	8	8	SPARROW HOSPITAL/LCC	RIGHT	OUT	Untrained	YES
70	36	M	STERILEPROCESSINGTECH.	BACHELOR	8	8	SPARROW HOSPITAL/LCC	RIGHT	STD	Untrained	YES
70	36	M	STERILEPROCESSINGTECH.	BACHELOR	8	8	SPARROW HOSPITAL/LCC	RIGHT	MOD	Trained	YES
70	36	M	STERILEPROCESSINGTECH.	BACHELOR	8	8	SPARROW HOSPITAL/LCC	RIGHT	IN	Trained	YES
70	36	M	STERILEPROCESSINGTECH.	BACHELOR	8	8	SPARROW HOSPITAL/LCC	RIGHT	STD	Trained	NO
70	36	M	STERILEPROCESSINGTECH.	BACHELOR	8	8	SPARROW HOSPITAL/LCC	RIGHT	IN	Trained	YES
70	36	M	STERILEPROCESSINGTECH.	BACHELOR	8	8	SPARROW HOSPITAL/LCC	RIGHT	OUT	Trained	NO
70	36	M	STERILEPROCESSINGTECH.	BACHELOR	8	8	SPARROW HOSPITAL/LCC	RIGHT	MOD	Trained	NO
70	36	M	STERILEPROCESSINGTECH.	BACHELOR	8	8	SPARROW HOSPITAL/LCC	RIGHT	OUT	Trained	NO
70	36	M	STERILEPROCESSINGTECH.	BACHELOR	8	8	SPARROW HOSPITAL/LCC	RIGHT	STD	Trained	YES
71	26	F	NURSINGSTUDENT	BACHELOR	6	1	CAN/STUDENT LCC	RIGHT	MOD	Untrained	NO
71	26	F	NURSINGSTUDENT	BACHELOR	6	1	CAN/STUDENT LCC	RIGHT	IN	Untrained	YES
71	26	F	NURSINGSTUDENT	BACHELOR	6	1	CAN/STUDENT LCC	RIGHT	MOD	Untrained	YES
71	26	F	NURSINGSTUDENT	BACHELOR	6	1	CAN/STUDENT LCC	RIGHT	STD	Untrained	YES
71	26	F	NURSINGSTUDENT	BACHELOR	6	1	CAN/STUDENT LCC	RIGHT	IN	Untrained	YES
71	26	F	NURSINGSTUDENT	BACHELOR	6	1	CAN/STUDENT LCC	RIGHT	STD	Untrained	YES
71	26	F	NURSINGSTUDENT	BACHELOR	6	1	CAN/STUDENT LCC	RIGHT	OUT	Untrained	NO
71	26	F	NURSINGSTUDENT	BACHELOR	6	1	CAN/STUDENT LCC	RIGHT	OUT	Untrained	NO
71	26	F	NURSINGSTUDENT	BACHELOR	6	1	CAN/STUDENT LCC	RIGHT	STD	Trained	YES
71	26	F	NURSINGSTUDENT	BACHELOR	6	1	CAN/STUDENT LCC	RIGHT	MOD	Trained	YES
71	26	F	NURSINGSTUDENT	BACHELOR	6	1	CAN/STUDENT LCC	RIGHT	MOD	Trained	NO
71	26	F	NURSINGSTUDENT	BACHELOR	6	1	CAN/STUDENT LCC	RIGHT	STD	Trained	NO
71	26	F	NURSINGSTUDENT	BACHELOR	6	1	CAN/STUDENT LCC	RIGHT	IN	Trained	NO
71	26	F	NURSINGSTUDENT	BACHELOR	6	1	CAN/STUDENT LCC	RIGHT	OUT	Trained	NO
71	26	F	NURSINGSTUDENT	BACHELOR	6	1	CAN/STUDENT LCC	RIGHT	OUT	Trained	NO
71	26	F	NURSINGSTUDENT	BACHELOR	6	1	CAN/STUDENT LCC	RIGHT	IN	Trained	NO
72	39	M	NURSINGSTUDENT	BACHELOR	10	1	CLINICAL	AMBIDEXTROUS	OUT	Untrained	NO
72	39	M	NURSINGSTUDENT	BACHELOR	10	1	CLINICAL	AMBIDEXTROUS	IN	Untrained	NO
72	39	M	NURSINGSTUDENT	BACHELOR	10	1	CLINICAL	AMBIDEXTROUS	IN	Untrained	NO
72	39	M	NURSINGSTUDENT	BACHELOR	10	1	CLINICAL	AMBIDEXTROUS	STD	Untrained	NO
72	39	M	NURSINGSTUDENT	BACHELOR	10	1	CLINICAL	AMBIDEXTROUS	OUT	Untrained	YES
72	39	M	NURSINGSTUDENT	BACHELOR	10	1	CLINICAL	AMBIDEXTROUS	STD	Untrained	NO
72	39	M	NURSINGSTUDENT	BACHELOR	10	1	CLINICAL	AMBIDEXTROUS	MOD	Untrained	YES
72	39	M	NURSINGSTUDENT	BACHELOR	10	1	CLINICAL	AMBIDEXTROUS	MOD	Untrained	NO
72	39	M	NURSINGSTUDENT	BACHELOR	10	1	CLINICAL	AMBIDEXTROUS	OUT	Trained	NO
72	39	M	NURSINGSTUDENT	BACHELOR	10	1	CLINICAL	AMBIDEXTROUS	IN	Trained	NO
72	39	M	NURSINGSTUDENT	BACHELOR	10	1	CLINICAL	AMBIDEXTROUS	MOD	Trained	NO
72	39	M	NURSINGSTUDENT	BACHELOR	10	1	CLINICAL	AMBIDEXTROUS	OUT	Trained	NO
72	39	M	NURSINGSTUDENT	BACHELOR	10	1	CLINICAL	AMBIDEXTROUS	IN	Trained	NO
72	39	M	NURSINGSTUDENT	BACHELOR	10	1	CLINICAL	AMBIDEXTROUS	STD	Trained	YES
72	39	M	NURSINGSTUDENT	BACHELOR	10	1	CLINICAL	AMBIDEXTROUS	MOD	Trained	NO
72	39	M	NURSINGSTUDENT	BACHELOR	10	1	CLINICAL	AMBIDEXTROUS	STD	Trained	NO
73	46	F	NURSINGSTUDENT	BACHELOR	2	2	HOSPITAL/STUDENT LAB	RIGHT	STD	Untrained	NO
73	46	F	NURSINGSTUDENT	BACHELOR	2	2	HOSPITAL/STUDENT LAB	RIGHT	IN	Untrained	NO
73	46	F	NURSINGSTUDENT	BACHELOR	2	2	HOSPITAL/STUDENT LAB	RIGHT	MOD	Untrained	NO
73	46	F	NURSINGSTUDENT	BACHELOR	2	2	HOSPITAL/STUDENT LAB	RIGHT	IN	Untrained	NO
73	46	F	NURSINGSTUDENT	BACHELOR	2	2	HOSPITAL/STUDENT LAB	RIGHT	MOD	Untrained	NO
73	46	F	NURSINGSTUDENT	BACHELOR	2	2	HOSPITAL/STUDENT LAB	RIGHT	OUT	Untrained	NO
73	46	F	NURSINGSTUDENT	BACHELOR	2	2	HOSPITAL/STUDENT LAB	RIGHT	OUT	Untrained	NO
73	46	F	NURSINGSTUDENT	BACHELOR	2	2	HOSPITAL/STUDENT LAB	RIGHT	STD	Untrained	NO
73	46	F	NURSINGSTUDENT	BACHELOR	2	2	HOSPITAL/STUDENT LAB	RIGHT	OUT	Trained	NO
73	46	F	NURSINGSTUDENT	BACHELOR	2	2	HOSPITAL/STUDENT LAB	RIGHT	IN	Trained	NO
73	46	F	NURSINGSTUDENT	BACHELOR	2	2	HOSPITAL/STUDENT LAB	RIGHT	STD	Trained	NO
73	46	F	NURSINGSTUDENT	BACHELOR	2	2	HOSPITAL/STUDENT LAB	RIGHT	MOD	Trained	NO
73	46	F	NURSINGSTUDENT	BACHELOR	2	2	HOSPITAL/STUDENT LAB	RIGHT	MOD	Trained	NO
73	46	F	NURSINGSTUDENT	BACHELOR	2	2	HOSPITAL/STUDENT LAB	RIGHT	OUT	Trained	YES
73	46	F	NURSINGSTUDENT	BACHELOR	2	2	HOSPITAL/STUDENT LAB	RIGHT	IN	Trained	NO
73	46	F	NURSINGSTUDENT	BACHELOR	2	2	HOSPITAL/STUDENT LAB	RIGHT	STD	Trained	NO
74	36	M	RN	BACHELOR	17	8	HOSPITAL	RIGHT	MOD	Untrained	NO
74	36	M	RN	BACHELOR	17	8	HOSPITAL	RIGHT	IN	Untrained	NO
74	36	M	RN	BACHELOR	17	8	HOSPITAL	RIGHT	MOD	Untrained	NO
74	36	M	RN	BACHELOR	17	8	HOSPITAL	RIGHT	OUT	Untrained	YES
74	36	M	RN	BACHELOR	17	8	HOSPITAL	RIGHT	IN	Untrained	NO
74	36	M	RN	BACHELOR	17	8	HOSPITAL	RIGHT	STD	Untrained	YES
74	36	M	RN	BACHELOR	17	8	HOSPITAL	RIGHT	OUT	Untrained	NO
74	36	M	RN	BACHELOR	17	8	HOSPITAL	RIGHT	STD	Untrained	NO
74	36	M	RN	BACHELOR	17	8	HOSPITAL	RIGHT	MOD	Trained	NO
74	36	M	RN	BACHELOR	17	8	HOSPITAL	RIGHT	IN	Trained	NO
74	36	M	RN	BACHELOR	17	8	HOSPITAL	RIGHT	STD	Trained	YES
74	36	M	RN	BACHELOR	17	8	HOSPITAL	RIGHT	IN	Trained	YES
74	36	M	RN	BACHELOR	17	8	HOSPITAL	RIGHT	MOD	Trained	NO
74	36	M	RN	BACHELOR	17	8	HOSPITAL	RIGHT	STD	Trained	NO
74	36	M	RN	BACHELOR	17	8	HOSPITAL	RIGHT	OUT	Trained	YES
74	36	M	RN	BACHELOR	17	8	HOSPITAL	RIGHT	OUT	Trained	NO
75	22	F	NURSINGSTUDENT	HIGHSCHOOL	2	2	HOSPITAL	RIGHT	OUT	Untrained	NO
75	22	F	NURSINGSTUDENT	HIGHSCHOOL	2	2	HOSPITAL	RIGHT	MOD	Untrained	NO
75	22	F	NURSINGSTUDENT	HIGHSCHOOL	2	2	HOSPITAL	RIGHT	MOD	Untrained	NO
75	22	F	NURSINGSTUDENT	HIGHSCHOOL	2	2	HOSPITAL	RIGHT	IN	Untrained	NO
75	22	F	NURSINGSTUDENT	HIGHSCHOOL	2	2	HOSPITAL	RIGHT	STD	Untrained	NO
75	22	F	NURSINGSTUDENT	HIGHSCHOOL	2	2	HOSPITAL	RIGHT	IN	Untrained	NO
75	22	F	NURSINGSTUDENT	HIGHSCHOOL	2	2	HOSPITAL	RIGHT	STD	Untrained	NO
75	22	F	NURSINGSTUDENT	HIGHSCHOOL	2	2	HOSPITAL	RIGHT	OUT	Untrained	NO
75	22	F	NURSINGSTUDENT	HIGHSCHOOL	2	2	HOSPITAL	RIGHT	IN	Trained	NO
75	22	F	NURSINGSTUDENT	HIGHSCHOOL	2	2	HOSPITAL	RIGHT	STD	Trained	NO
75	22	F	NURSINGSTUDENT	HIGHSCHOOL	2	2	HOSPITAL	RIGHT	MOD	Trained	NO
75	22	F	NURSINGSTUDENT	HIGHSCHOOL	2	2	HOSPITAL	RIGHT	IN	Trained	NO
75	22	F	NURSINGSTUDENT	HIGHSCHOOL	2	2	HOSPITAL	RIGHT	OUT	Trained	NO
75	22	F	NURSINGSTUDENT	HIGHSCHOOL	2	2	HOSPITAL	RIGHT	MOD	Trained	NO
75	22	F	NURSINGSTUDENT	HIGHSCHOOL	2	2	HOSPITAL	RIGHT	STD	Trained	NO
75	22	F	NURSINGSTUDENT	HIGHSCHOOL	2	2	HOSPITAL	RIGHT	OUT	Trained	NO
76	21	F	PHLEBOTOMIST	HIGHSCHOOL	1.5	1.5	LABORATORY	RIGHT	OUT	Untrained	YES
76	21	F	PHLEBOTOMIST	HIGHSCHOOL	1.5	1.5	LABORATORY	RIGHT	IN	Untrained	YES
76	21	F	PHLEBOTOMIST	HIGHSCHOOL	1.5	1.5	LABORATORY	RIGHT	IN	Untrained	YES
76	21	F	PHLEBOTOMIST	HIGHSCHOOL	1.5	1.5	LABORATORY	RIGHT	MOD	Untrained	YES
76	21	F	PHLEBOTOMIST	HIGHSCHOOL	1.5	1.5	LABORATORY	RIGHT	STD	Untrained	YES
76	21	F	PHLEBOTOMIST	HIGHSCHOOL	1.5	1.5	LABORATORY	RIGHT	MOD	Untrained	YES
76	21	F	PHLEBOTOMIST	HIGHSCHOOL	1.5	1.5	LABORATORY	RIGHT	STD	Untrained	YES
76	21	F	PHLEBOTOMIST	HIGHSCHOOL	1.5	1.5	LABORATORY	RIGHT	OUT	Untrained	NO
76	21	F	PHLEBOTOMIST	HIGHSCHOOL	1.5	1.5	LABORATORY	RIGHT	OUT	Trained	NO
76	21	F	PHLEBOTOMIST	HIGHSCHOOL	1.5	1.5	LABORATORY	RIGHT	MOD	Trained	NO
76	21	F	PHLEBOTOMIST	HIGHSCHOOL	1.5	1.5	LABORATORY	RIGHT	IN	Trained	YES
76	21	F	PHLEBOTOMIST	HIGHSCHOOL	1.5	1.5	LABORATORY	RIGHT	MOD	Trained	YES
76	21	F	PHLEBOTOMIST	HIGHSCHOOL	1.5	1.5	LABORATORY	RIGHT	STD	Trained	NO
76	21	F	PHLEBOTOMIST	HIGHSCHOOL	1.5	1.5	LABORATORY	RIGHT	STD	Trained	NO
76	21	F	PHLEBOTOMIST	HIGHSCHOOL	1.5	1.5	LABORATORY	RIGHT	OUT	Trained	NO
76	21	F	PHLEBOTOMIST	HIGHSCHOOL	1.5	1.5	LABORATORY	RIGHT	IN	Trained	NO
77	22	F	NURSINGSTUDENT	HIGHSCHOOL	2	2	HOSPITAL	LEFT	IN	Untrained	YES
77	22	F	NURSINGSTUDENT	HIGHSCHOOL	2	2	HOSPITAL	LEFT	MOD	Untrained	NO
77	22	F	NURSINGSTUDENT	HIGHSCHOOL	2	2	HOSPITAL	LEFT	OUT	Untrained	NO
77	22	F	NURSINGSTUDENT	HIGHSCHOOL	2	2	HOSPITAL	LEFT	MOD	Untrained	NO
77	22	F	NURSINGSTUDENT	HIGHSCHOOL	2	2	HOSPITAL	LEFT	STD	Untrained	YES
77	22	F	NURSINGSTUDENT	HIGHSCHOOL	2	2	HOSPITAL	LEFT	STD	Untrained	NO
77	22	F	NURSINGSTUDENT	HIGHSCHOOL	2	2	HOSPITAL	LEFT	OUT	Untrained	NO
77	22	F	NURSINGSTUDENT	HIGHSCHOOL	2	2	HOSPITAL	LEFT	IN	Untrained	YES
77	22	F	NURSINGSTUDENT	HIGHSCHOOL	2	2	HOSPITAL	LEFT	IN	Trained	NO
77	22	F	NURSINGSTUDENT	HIGHSCHOOL	2	2	HOSPITAL	LEFT	OUT	Trained	NO
77	22	F	NURSINGSTUDENT	HIGHSCHOOL	2	2	HOSPITAL	LEFT	MOD	Trained	NO
77	22	F	NURSINGSTUDENT	HIGHSCHOOL	2	2	HOSPITAL	LEFT	IN	Trained	NO
77	22	F	NURSINGSTUDENT	HIGHSCHOOL	2	2	HOSPITAL	LEFT	STD	Trained	NO
77	22	F	NURSINGSTUDENT	HIGHSCHOOL	2	2	HOSPITAL	LEFT	MOD	Trained	NO
77	22	F	NURSINGSTUDENT	HIGHSCHOOL	2	2	HOSPITAL	LEFT	STD	Trained	NO
77	22	F	NURSINGSTUDENT	HIGHSCHOOL	2	2	HOSPITAL	LEFT	OUT	Trained	NO
78	22	F	NURSINGSTUDENT	BACHELOR	2	2	HOSPITAL	LEFT	MOD	Untrained	NO
78	22	F	NURSINGSTUDENT	BACHELOR	2	2	HOSPITAL	LEFT	OUT	Untrained	NO
78	22	F	NURSINGSTUDENT	BACHELOR	2	2	HOSPITAL	LEFT	MOD	Untrained	NO
78	22	F	NURSINGSTUDENT	BACHELOR	2	2	HOSPITAL	LEFT	IN	Untrained	NO
78	22	F	NURSINGSTUDENT	BACHELOR	2	2	HOSPITAL	LEFT	IN	Untrained	NO
78	22	F	NURSINGSTUDENT	BACHELOR	2	2	HOSPITAL	LEFT	STD	Untrained	NO
78	22	F	NURSINGSTUDENT	BACHELOR	2	2	HOSPITAL	LEFT	STD	Untrained	NO
78	22	F	NURSINGSTUDENT	BACHELOR	2	2	HOSPITAL	LEFT	OUT	Untrained	NO
78	22	F	NURSINGSTUDENT	BACHELOR	2	2	HOSPITAL	LEFT	IN	Trained	NO
78	22	F	NURSINGSTUDENT	BACHELOR	2	2	HOSPITAL	LEFT	STD	Trained	NO
78	22	F	NURSINGSTUDENT	BACHELOR	2	2	HOSPITAL	LEFT	OUT	Trained	NO
78	22	F	NURSINGSTUDENT	BACHELOR	2	2	HOSPITAL	LEFT	OUT	Trained	NO
78	22	F	NURSINGSTUDENT	BACHELOR	2	2	HOSPITAL	LEFT	IN	Trained	NO
78	22	F	NURSINGSTUDENT	BACHELOR	2	2	HOSPITAL	LEFT	MOD	Trained	YES
78	22	F	NURSINGSTUDENT	BACHELOR	2	2	HOSPITAL	LEFT	STD	Trained	NO
78	22	F	NURSINGSTUDENT	BACHELOR	2	2	HOSPITAL	LEFT	MOD	Trained	NO
79	24	F	NURSINGSTUDENT	BACHELOR	2	2	HOSPITAL	RIGHT	IN	Untrained	NO
79	24	F	NURSINGSTUDENT	BACHELOR	2	2	HOSPITAL	RIGHT	STD	Untrained	NO
79	24	F	NURSINGSTUDENT	BACHELOR	2	2	HOSPITAL	RIGHT	OUT	Untrained	NO
79	24	F	NURSINGSTUDENT	BACHELOR	2	2	HOSPITAL	RIGHT	MOD	Untrained	NO
79	24	F	NURSINGSTUDENT	BACHELOR	2	2	HOSPITAL	RIGHT	STD	Untrained	YES
79	24	F	NURSINGSTUDENT	BACHELOR	2	2	HOSPITAL	RIGHT	MOD	Untrained	YES
79	24	F	NURSINGSTUDENT	BACHELOR	2	2	HOSPITAL	RIGHT	OUT	Untrained	NO
79	24	F	NURSINGSTUDENT	BACHELOR	2	2	HOSPITAL	RIGHT	IN	Untrained	YES
79	24	F	NURSINGSTUDENT	BACHELOR	2	2	HOSPITAL	RIGHT	OUT	Trained	NO
79	24	F	NURSINGSTUDENT	BACHELOR	2	2	HOSPITAL	RIGHT	STD	Trained	YES
79	24	F	NURSINGSTUDENT	BACHELOR	2	2	HOSPITAL	RIGHT	STD	Trained
79	24	F	NURSINGSTUDENT	BACHELOR	2	2	HOSPITAL	RIGHT	OUT	Trained	NO
79	24	F	NURSINGSTUDENT	BACHELOR	2	2	HOSPITAL	RIGHT	MOD	Trained	YES
79	24	F	NURSINGSTUDENT	BACHELOR	2	2	HOSPITAL	RIGHT	IN	Trained	NO
79	24	F	NURSINGSTUDENT	BACHELOR	2	2	HOSPITAL	RIGHT	MOD	Trained	YES
79	24	F	NURSINGSTUDENT	BACHELOR	2	2	HOSPITAL	RIGHT	IN	Trained	NO
81	25	F	PTSTUDENT	BACHELOR	6	1	ACUTE CARE/OP THERAPY	RIGHT	IN	Untrained	YES
81	25	F	PTSTUDENT	BACHELOR	6	1	ACUTE CARE/OP THERAPY	RIGHT	STD	Untrained	NO
81	25	F	PTSTUDENT	BACHELOR	6	1	ACUTE CARE/OP THERAPY	RIGHT	STD	Untrained	NO
81	25	F	PTSTUDENT	BACHELOR	6	1	ACUTE CARE/OP THERAPY	RIGHT	MOD	Untrained	YES
81	25	F	PTSTUDENT	BACHELOR	6	1	ACUTE CARE/OP THERAPY	RIGHT	IN	Untrained	NO
81	25	F	PTSTUDENT	BACHELOR	6	1	ACUTE CARE/OP THERAPY	RIGHT	MOD	Untrained	NO
81	25	F	PTSTUDENT	BACHELOR	6	1	ACUTE CARE/OP THERAPY	RIGHT	OUT	Untrained	NO
81	25	F	PTSTUDENT	BACHELOR	6	1	ACUTE CARE/OP THERAPY	RIGHT	OUT	Untrained	NO
81	25	F	PTSTUDENT	BACHELOR	6	1	ACUTE CARE/OP THERAPY	RIGHT	OUT	Trained	NO
81	25	F	PTSTUDENT	BACHELOR	6	1	ACUTE CARE/OP THERAPY	RIGHT	MOD	Trained	NO
81	25	F	PTSTUDENT	BACHELOR	6	1	ACUTE CARE/OP THERAPY	RIGHT	STD	Trained	NO
81	25	F	PTSTUDENT	BACHELOR	6	1	ACUTE CARE/OP THERAPY	RIGHT	OUT	Trained	NO
81	25	F	PTSTUDENT	BACHELOR	6	1	ACUTE CARE/OP THERAPY	RIGHT	IN	Trained	NO
81	25	F	PTSTUDENT	BACHELOR	6	1	ACUTE CARE/OP THERAPY	RIGHT	IN	Trained	NO
81	25	F	PTSTUDENT	BACHELOR	6	1	ACUTE CARE/OP THERAPY	RIGHT	MOD	Trained	NO
81	25	F	PTSTUDENT	BACHELOR	6	1	ACUTE CARE/OP THERAPY	RIGHT	STD	Trained	NO
82	24	F	PTSTUDENT	BACHELOR	2	2	ACUTE CARE	RIGHT	OUT	Untrained	NO
82	24	F	PTSTUDENT	BACHELOR	2	2	ACUTE CARE	RIGHT	MOD	Untrained	NO
82	24	F	PTSTUDENT	BACHELOR	2	2	ACUTE CARE	RIGHT	OUT	Untrained	NO
82	24	F	PTSTUDENT	BACHELOR	2	2	ACUTE CARE	RIGHT	IN	Untrained	YES
82	24	F	PTSTUDENT	BACHELOR	2	2	ACUTE CARE	RIGHT	IN	Untrained	NO
82	24	F	PTSTUDENT	BACHELOR	2	2	ACUTE CARE	RIGHT	STD	Untrained	YES
82	24	F	PTSTUDENT	BACHELOR	2	2	ACUTE CARE	RIGHT	MOD	Untrained	YES
82	24	F	PTSTUDENT	BACHELOR	2	2	ACUTE CARE	RIGHT	STD	Untrained	NO
82	24	F	PTSTUDENT	BACHELOR	2	2	ACUTE CARE	RIGHT	STD	Trained	NO
82	24	F	PTSTUDENT	BACHELOR	2	2	ACUTE CARE	RIGHT	OUT	Trained	NO
82	24	F	PTSTUDENT	BACHELOR	2	2	ACUTE CARE	RIGHT	MOD	Trained	YES
82	24	F	PTSTUDENT	BACHELOR	2	2	ACUTE CARE	RIGHT	OUT	Trained	YES
82	24	F	PTSTUDENT	BACHELOR	2	2	ACUTE CARE	RIGHT	IN	Trained	NO
82	24	F	PTSTUDENT	BACHELOR	2	2	ACUTE CARE	RIGHT	MOD	Trained	YES
82	24	F	PTSTUDENT	BACHELOR	2	2	ACUTE CARE	RIGHT	IN	Trained	YES
82	24	F	PTSTUDENT	BACHELOR	2	2	ACUTE CARE	RIGHT	STD	Trained	YES
83	24	F	PTSTUDENT	BACHELOR	2	1	WOUND CARE	RIGHT	STD	Untrained	NO
83	24	F	PTSTUDENT	BACHELOR	2	1	WOUND CARE	RIGHT	OUT	Untrained	NO
83	24	F	PTSTUDENT	BACHELOR	2	1	WOUND CARE	RIGHT	STD	Untrained	NO
83	24	F	PTSTUDENT	BACHELOR	2	1	WOUND CARE	RIGHT	MOD	Untrained	NO
83	24	F	PTSTUDENT	BACHELOR	2	1	WOUND CARE	RIGHT	OUT	Untrained	YES
83	24	F	PTSTUDENT	BACHELOR	2	1	WOUND CARE	RIGHT	IN	Untrained	NO
83	24	F	PTSTUDENT	BACHELOR	2	1	WOUND CARE	RIGHT	IN	Untrained	YES
83	24	F	PTSTUDENT	BACHELOR	2	1	WOUND CARE	RIGHT	MOD	Untrained	YES
83	24	F	PTSTUDENT	BACHELOR	2	1	WOUND CARE	RIGHT	MOD	Trained	YES
83	24	F	PTSTUDENT	BACHELOR	2	1	WOUND CARE	RIGHT	STD	Trained	NO
83	24	F	PTSTUDENT	BACHELOR	2	1	WOUND CARE	RIGHT	STD	Trained	YES
83	24	F	PTSTUDENT	BACHELOR	2	1	WOUND CARE	RIGHT	IN	Trained	YES
83	24	F	PTSTUDENT	BACHELOR	2	1	WOUND CARE	RIGHT	MOD	Trained	YES
83	24	F	PTSTUDENT	BACHELOR	2	1	WOUND CARE	RIGHT	OUT	Trained	NO
83	24	F	PTSTUDENT	BACHELOR	2	1	WOUND CARE	RIGHT	IN	Trained	YES
83	24	F	PTSTUDENT	BACHELOR	2	1	WOUND CARE	RIGHT	OUT	Trained	NO
84	24	F	DPT	GRADUATE	3	1	HOSPITAL	RIGHT	STD	Untrained	NO
84	24	F	DPT	GRADUATE	3	1	HOSPITAL	RIGHT	OUT	Untrained	NO
84	24	F	DPT	GRADUATE	3	1	HOSPITAL	RIGHT	MOD	Untrained	NO
84	24	F	DPT	GRADUATE	3	1	HOSPITAL	RIGHT	MOD	Untrained	YES
84	24	F	DPT	GRADUATE	3	1	HOSPITAL	RIGHT	STD	Untrained	NO
84	24	F	DPT	GRADUATE	3	1	HOSPITAL	RIGHT	IN	Untrained	NO
84	24	F	DPT	GRADUATE	3	1	HOSPITAL	RIGHT	OUT	Untrained	NO
84	24	F	DPT	GRADUATE	3	1	HOSPITAL	RIGHT	IN	Untrained	NO
84	24	F	DPT	GRADUATE	3	1	HOSPITAL	RIGHT	MOD	Trained	NO
84	24	F	DPT	GRADUATE	3	1	HOSPITAL	RIGHT	STD	Trained	NO
84	24	F	DPT	GRADUATE	3	1	HOSPITAL	RIGHT	IN	Trained	NO
84	24	F	DPT	GRADUATE	3	1	HOSPITAL	RIGHT	OUT	Trained	NO
84	24	F	DPT	GRADUATE	3	1	HOSPITAL	RIGHT	STD	Trained	NO
84	24	F	DPT	GRADUATE	3	1	HOSPITAL	RIGHT	IN	Trained	NO
84	24	F	DPT	GRADUATE	3	1	HOSPITAL	RIGHT	MOD	Trained	YES
84	24	F	DPT	GRADUATE	3	1	HOSPITAL	RIGHT	OUT	Trained	NO
85	24	F	DPT	GRADUATE	3	1	HOSPITAL	RIGHT	MOD	Untrained	YES
85	24	F	DPT	GRADUATE	3	1	HOSPITAL	RIGHT	IN	Untrained	YES
85	24	F	DPT	GRADUATE	3	1	HOSPITAL	RIGHT	OUT	Untrained	NO
85	24	F	DPT	GRADUATE	3	1	HOSPITAL	RIGHT	MOD	Untrained	YES
85	24	F	DPT	GRADUATE	3	1	HOSPITAL	RIGHT	IN	Untrained	YES
85	24	F	DPT	GRADUATE	3	1	HOSPITAL	RIGHT	OUT	Untrained	NO
85	24	F	DPT	GRADUATE	3	1	HOSPITAL	RIGHT	STD	Untrained	NO
85	24	F	DPT	GRADUATE	3	1	HOSPITAL	RIGHT	STD	Untrained	NO
85	24	F	DPT	GRADUATE	3	1	HOSPITAL	RIGHT	MOD	Trained	YES
85	24	F	DPT	GRADUATE	3	1	HOSPITAL	RIGHT	IN	Trained	NO
85	24	F	DPT	GRADUATE	3	1	HOSPITAL	RIGHT	OUT	Trained	NO
85	24	F	DPT	GRADUATE	3	1	HOSPITAL	RIGHT	STD	Trained	YES
85	24	F	DPT	GRADUATE	3	1	HOSPITAL	RIGHT	MOD	Trained	NO
85	24	F	DPT	GRADUATE	3	1	HOSPITAL	RIGHT	IN	Trained	NO
85	24	F	DPT	GRADUATE	3	1	HOSPITAL	RIGHT	OUT	Trained	NO
85	24	F	DPT	GRADUATE	3	1	HOSPITAL	RIGHT	STD	Trained	NO
86	24	F	DPT	BACHELOR	3	1	HOSPITAL	RIGHT	STD	Untrained	YES
86	24	F	DPT	BACHELOR	3	1	HOSPITAL	RIGHT	OUT	Untrained	YES
86	24	F	DPT	BACHELOR	3	1	HOSPITAL	RIGHT	OUT	Untrained	YES
86	24	F	DPT	BACHELOR	3	1	HOSPITAL	RIGHT	IN	Untrained	YES
86	24	F	DPT	BACHELOR	3	1	HOSPITAL	RIGHT	STD	Untrained	YES
86	24	F	DPT	BACHELOR	3	1	HOSPITAL	RIGHT	MOD	Untrained	YES
86	24	F	DPT	BACHELOR	3	1	HOSPITAL	RIGHT	MOD	Untrained	YES
86	24	F	DPT	BACHELOR	3	1	HOSPITAL	RIGHT	IN	Untrained	YES
86	24	F	DPT	BACHELOR	3	1	HOSPITAL	RIGHT	STD	Trained	YES
86	24	F	DPT	BACHELOR	3	1	HOSPITAL	RIGHT	IN	Trained	YES
86	24	F	DPT	BACHELOR	3	1	HOSPITAL	RIGHT	OUT	Trained	YES
86	24	F	DPT	BACHELOR	3	1	HOSPITAL	RIGHT	MOD	Trained	YES
86	24	F	DPT	BACHELOR	3	1	HOSPITAL	RIGHT	OUT	Trained	YES
86	24	F	DPT	BACHELOR	3	1	HOSPITAL	RIGHT	STD	Trained	YES
86	24	F	DPT	BACHELOR	3	1	HOSPITAL	RIGHT	MOD	Trained	YES
86	24	F	DPT	BACHELOR	3	1	HOSPITAL	RIGHT	IN	Trained	YES
87	29	F	STUDENT	BACHELOR	3	1	HOSPITAL	RIGHT	OUT	Untrained	YES
87	29	F	STUDENT	BACHELOR	3	1	HOSPITAL	RIGHT	STD	Untrained	YES
87	29	F	STUDENT	BACHELOR	3	1	HOSPITAL	RIGHT	IN	Untrained	NO
87	29	F	STUDENT	BACHELOR	3	1	HOSPITAL	RIGHT	IN	Untrained	YES
87	29	F	STUDENT	BACHELOR	3	1	HOSPITAL	RIGHT	MOD	Untrained	NO
87	29	F	STUDENT	BACHELOR	3	1	HOSPITAL	RIGHT	STD	Untrained	NO
87	29	F	STUDENT	BACHELOR	3	1	HOSPITAL	RIGHT	OUT	Untrained	NO
87	29	F	STUDENT	BACHELOR	3	1	HOSPITAL	RIGHT	MOD	Untrained	YES
87	29	F	STUDENT	BACHELOR	3	1	HOSPITAL	RIGHT	IN	Trained	YES
87	29	F	STUDENT	BACHELOR	3	1	HOSPITAL	RIGHT	STD	Trained	NO
87	29	F	STUDENT	BACHELOR	3	1	HOSPITAL	RIGHT	IN	Trained	YES
87	29	F	STUDENT	BACHELOR	3	1	HOSPITAL	RIGHT	MOD	Trained	NO
87	29	F	STUDENT	BACHELOR	3	1	HOSPITAL	RIGHT	STD	Trained	YES
87	29	F	STUDENT	BACHELOR	3	1	HOSPITAL	RIGHT	OUT	Trained	NO
87	29	F	STUDENT	BACHELOR	3	1	HOSPITAL	RIGHT	OUT	Trained	NO
87	29	F	STUDENT	BACHELOR	3	1	HOSPITAL	RIGHT	MOD	Trained	YES
88	37	F	DPT	GRADUATE	2	1	HOSPITAL	RIGHT	MOD	Untrained	NO
88	37	F	DPT	GRADUATE	2	1	HOSPITAL	RIGHT	IN	Untrained	NO
88	37	F	DPT	GRADUATE	2	1	HOSPITAL	RIGHT	OUT	Untrained	NO
88	37	F	DPT	GRADUATE	2	1	HOSPITAL	RIGHT	STD	Untrained	YES
88	37	F	DPT	GRADUATE	2	1	HOSPITAL	RIGHT	STD	Untrained	NO
88	37	F	DPT	GRADUATE	2	1	HOSPITAL	RIGHT	MOD	Untrained	NO
88	37	F	DPT	GRADUATE	2	1	HOSPITAL	RIGHT	IN	Untrained	YES
88	37	F	DPT	GRADUATE	2	1	HOSPITAL	RIGHT	OUT	Untrained	NO
88	37	F	DPT	GRADUATE	2	1	HOSPITAL	RIGHT	MOD	Trained	YES
88	37	F	DPT	GRADUATE	2	1	HOSPITAL	RIGHT	MOD	Trained	NO
88	37	F	DPT	GRADUATE	2	1	HOSPITAL	RIGHT	IN	Trained	NO
88	37	F	DPT	GRADUATE	2	1	HOSPITAL	RIGHT	STD	Trained	NO
88	37	F	DPT	GRADUATE	2	1	HOSPITAL	RIGHT	OUT	Trained	NO
88	37	F	DPT	GRADUATE	2	1	HOSPITAL	RIGHT	STD	Trained	YES
88	37	F	DPT	GRADUATE	2	1	HOSPITAL	RIGHT	IN	Trained	NO
88	37	F	DPT	GRADUATE	2	1	HOSPITAL	RIGHT	OUT	Trained	NO
89	24	F	STUDENT	BACHELOR	3	1	ACUTE CARE	RIGHT	IN	Untrained	YES
89	24	F	STUDENT	BACHELOR	3	1	ACUTE CARE	RIGHT	STD	Untrained	YES
89	24	F	STUDENT	BACHELOR	3	1	ACUTE CARE	RIGHT	MOD	Untrained	NO
89	24	F	STUDENT	BACHELOR	3	1	ACUTE CARE	RIGHT	OUT	Untrained	NO
89	24	F	STUDENT	BACHELOR	3	1	ACUTE CARE	RIGHT	OUT	Untrained	YES
89	24	F	STUDENT	BACHELOR	3	1	ACUTE CARE	RIGHT	MOD	Untrained	YES
89	24	F	STUDENT	BACHELOR	3	1	ACUTE CARE	RIGHT	IN	Untrained	YES
89	24	F	STUDENT	BACHELOR	3	1	ACUTE CARE	RIGHT	STD	Untrained	YES
89	24	F	STUDENT	BACHELOR	3	1	ACUTE CARE	RIGHT	IN	Trained	YES
89	24	F	STUDENT	BACHELOR	3	1	ACUTE CARE	RIGHT	STD	Trained	YES
89	24	F	STUDENT	BACHELOR	3	1	ACUTE CARE	RIGHT	MOD	Trained	NO
89	24	F	STUDENT	BACHELOR	3	1	ACUTE CARE	RIGHT	OUT	Trained	NO
89	24	F	STUDENT	BACHELOR	3	1	ACUTE CARE	RIGHT	IN	Trained	NO
89	24	F	STUDENT	BACHELOR	3	1	ACUTE CARE	RIGHT	STD	Trained	NO
89	24	F	STUDENT	BACHELOR	3	1	ACUTE CARE	RIGHT	MOD	Trained	NO
89	24	F	STUDENT	BACHELOR	3	1	ACUTE CARE	RIGHT	OUT	Trained	NO
90	43	F	CST	ASSOCIATE	13	13	SURGERY	RIGHT	IN	Untrained	YES
90	43	F	CST	ASSOCIATE	13	13	SURGERY	RIGHT	MOD	Untrained	YES
90	43	F	CST	ASSOCIATE	13	13	SURGERY	RIGHT	STD	Untrained	NO
90	43	F	CST	ASSOCIATE	13	13	SURGERY	RIGHT	OUT	Untrained	NO
90	43	F	CST	ASSOCIATE	13	13	SURGERY	RIGHT	MOD	Untrained	NO
90	43	F	CST	ASSOCIATE	13	13	SURGERY	RIGHT	OUT	Untrained	NO
90	43	F	CST	ASSOCIATE	13	13	SURGERY	RIGHT	STD	Untrained	NO
90	43	F	CST	ASSOCIATE	13	13	SURGERY	RIGHT	IN	Untrained	YES
90	43	F	CST	ASSOCIATE	13	13	SURGERY	RIGHT	IN	Trained	NO
90	43	F	CST	ASSOCIATE	13	13	SURGERY	RIGHT	STD	Trained	NO
90	43	F	CST	ASSOCIATE	13	13	SURGERY	RIGHT	OUT	Trained	NO
90	43	F	CST	ASSOCIATE	13	13	SURGERY	RIGHT	IN	Trained	NO
90	43	F	CST	ASSOCIATE	13	13	SURGERY	RIGHT	MOD	Trained	NO
90	43	F	CST	ASSOCIATE	13	13	SURGERY	RIGHT	OUT	Trained	NO
90	43	F	CST	ASSOCIATE	13	13	SURGERY	RIGHT	STD	Trained	YES
90	43	F	CST	ASSOCIATE	13	13	SURGERY	RIGHT	MOD	Trained	NO
91	27	F	RN	GRADUATE	3	4	HOME CARE	RIGHT	IN	Untrained	YES
91	27	F	RN	GRADUATE	3	4	HOME CARE	RIGHT	STD	Untrained	NO
91	27	F	RN	GRADUATE	3	4	HOME CARE	RIGHT	OUT	Untrained	NO
91	27	F	RN	GRADUATE	3	4	HOME CARE	RIGHT	STD	Untrained	NO
91	27	F	RN	GRADUATE	3	4	HOME CARE	RIGHT	MOD	Untrained	NO
91	27	F	RN	GRADUATE	3	4	HOME CARE	RIGHT	OUT	Untrained	NO
91	27	F	RN	GRADUATE	3	4	HOME CARE	RIGHT	MOD	Untrained	NO
91	27	F	RN	GRADUATE	3	4	HOME CARE	RIGHT	IN	Untrained	YES
91	27	F	RN	GRADUATE	3	4	HOME CARE	RIGHT	MOD	Trained	NO
91	27	F	RN	GRADUATE	3	4	HOME CARE	RIGHT	OUT	Trained	NO
91	27	F	RN	GRADUATE	3	4	HOME CARE	RIGHT	OUT	Trained	NO
91	27	F	RN	GRADUATE	3	4	HOME CARE	RIGHT	STD	Trained	NO
91	27	F	RN	GRADUATE	3	4	HOME CARE	RIGHT	STD	Trained	YES
91	27	F	RN	GRADUATE	3	4	HOME CARE	RIGHT	IN	Trained	NO
91	27	F	RN	GRADUATE	3	4	HOME CARE	RIGHT	MOD	Trained	YES
91	27	F	RN	GRADUATE	3	4	HOME CARE	RIGHT	IN	Trained	YES
92	35	F	CST	ASSOCIATE	16	14	SURGERY	RIGHT	STD	Untrained	NO
92	35	F	CST	ASSOCIATE	16	14	SURGERY	RIGHT	OUT	Untrained	NO
92	35	F	CST	ASSOCIATE	16	14	SURGERY	RIGHT	MOD	Untrained	YES
92	35	F	CST	ASSOCIATE	16	14	SURGERY	RIGHT	OUT	Untrained	NO
92	35	F	CST	ASSOCIATE	16	14	SURGERY	RIGHT	STD	Untrained	NO
92	35	F	CST	ASSOCIATE	16	14	SURGERY	RIGHT	MOD	Untrained	NO
92	35	F	CST	ASSOCIATE	16	14	SURGERY	RIGHT	IN	Untrained	NO
92	35	F	CST	ASSOCIATE	16	14	SURGERY	RIGHT	IN	Untrained	YES
92	35	F	CST	ASSOCIATE	16	14	SURGERY	RIGHT	STD	Trained	YES
92	35	F	CST	ASSOCIATE	16	14	SURGERY	RIGHT	OUT	Trained	NO
92	35	F	CST	ASSOCIATE	16	14	SURGERY	RIGHT	STD	Trained	YES
92	35	F	CST	ASSOCIATE	16	14	SURGERY	RIGHT	IN	Trained	YES
92	35	F	CST	ASSOCIATE	16	14	SURGERY	RIGHT	OUT	Trained	NO
92	35	F	CST	ASSOCIATE	16	14	SURGERY	RIGHT	MOD	Trained	NO
92	35	F	CST	ASSOCIATE	16	14	SURGERY	RIGHT	MOD	Trained	NO
92	35	F	CST	ASSOCIATE	16	14	SURGERY	RIGHT	IN	Trained	NO
93	51	M	CST	ASSOCIATE	13	13	SURGERY	RIGHT	OUT	Untrained	NO
93	51	M	CST	ASSOCIATE	13	13	SURGERY	RIGHT	STD	Untrained	NO
93	51	M	CST	ASSOCIATE	13	13	SURGERY	RIGHT	STD	Untrained	NO
93	51	M	CST	ASSOCIATE	13	13	SURGERY	RIGHT	IN	Untrained	NO
93	51	M	CST	ASSOCIATE	13	13	SURGERY	RIGHT	MOD	Untrained	NO
93	51	M	CST	ASSOCIATE	13	13	SURGERY	RIGHT	OUT	Untrained	NO
93	51	M	CST	ASSOCIATE	13	13	SURGERY	RIGHT	MOD	Untrained	YES
93	51	M	CST	ASSOCIATE	13	13	SURGERY	RIGHT	IN	Untrained	NO
93	51	M	CST	ASSOCIATE	13	13	SURGERY	RIGHT	STD	Trained	NO
93	51	M	CST	ASSOCIATE	13	13	SURGERY	RIGHT	MOD	Trained	NO
93	51	M	CST	ASSOCIATE	13	13	SURGERY	RIGHT	STD	Trained	NO
93	51	M	CST	ASSOCIATE	13	13	SURGERY	RIGHT	OUT	Trained	NO
93	51	M	CST	ASSOCIATE	13	13	SURGERY	RIGHT	IN	Trained	YES
93	51	M	CST	ASSOCIATE	13	13	SURGERY	RIGHT	MOD	Trained	NO
93	51	M	CST	ASSOCIATE	13	13	SURGERY	RIGHT	OUT	Trained	NO
93	51	M	CST	ASSOCIATE	13	13	SURGERY	RIGHT	IN	Trained	NO
94	40	F	CST	ASSOCIATE	20	15	OR	LEFT	OUT	Untrained	NO
94	40	F	CST	ASSOCIATE	20	15	OR	LEFT	MOD	Untrained	NO
94	40	F	CST	ASSOCIATE	20	15	OR	LEFT	STD	Untrained	NO
94	40	F	CST	ASSOCIATE	20	15	OR	LEFT	IN	Untrained	NO
94	40	F	CST	ASSOCIATE	20	15	OR	LEFT	STD	Untrained	NO
94	40	F	CST	ASSOCIATE	20	15	OR	LEFT	IN	Untrained	YES
94	40	F	CST	ASSOCIATE	20	15	OR	LEFT	MOD	Untrained	NO
94	40	F	CST	ASSOCIATE	20	15	OR	LEFT	OUT	Untrained	NO
94	40	F	CST	ASSOCIATE	20	15	OR	LEFT	STD	Trained	NO
94	40	F	CST	ASSOCIATE	20	15	OR	LEFT	IN	Trained	NO
94	40	F	CST	ASSOCIATE	20	15	OR	LEFT	MOD	Trained	NO
94	40	F	CST	ASSOCIATE	20	15	OR	LEFT	IN	Trained	NO
94	40	F	CST	ASSOCIATE	20	15	OR	LEFT	STD	Trained	NO
94	40	F	CST	ASSOCIATE	20	15	OR	LEFT	OUT	Trained	NO
94	40	F	CST	ASSOCIATE	20	15	OR	LEFT	OUT	Trained	NO
94	40	F	CST	ASSOCIATE	20	15	OR	LEFT	MOD	Trained	NO
95	36	F	CST	ASSOCIATE	16	16	OR	RIGHT	MOD	Untrained	NO
95	36	F	CST	ASSOCIATE	16	16	OR	RIGHT	OUT	Untrained	NO
95	36	F	CST	ASSOCIATE	16	16	OR	RIGHT	IN	Untrained	NO
95	36	F	CST	ASSOCIATE	16	16	OR	RIGHT	OUT	Untrained	NO
95	36	F	CST	ASSOCIATE	16	16	OR	RIGHT	STD	Untrained	NO
95	36	F	CST	ASSOCIATE	16	16	OR	RIGHT	STD	Untrained
95	36	F	CST	ASSOCIATE	16	16	OR	RIGHT	IN	Untrained	NO
95	36	F	CST	ASSOCIATE	16	16	OR	RIGHT	MOD	Untrained	NO
95	36	F	CST	ASSOCIATE	16	16	OR	RIGHT	OUT	Trained	NO
95	36	F	CST	ASSOCIATE	16	16	OR	RIGHT	MOD	Trained	NO
95	36	F	CST	ASSOCIATE	16	16	OR	RIGHT	IN	Trained	NO
95	36	F	CST	ASSOCIATE	16	16	OR	RIGHT	STD	Trained	NO
95	36	F	CST	ASSOCIATE	16	16	OR	RIGHT	MOD	Trained	NO
95	36	F	CST	ASSOCIATE	16	16	OR	RIGHT	STD	Trained	NO
95	36	F	CST	ASSOCIATE	16	16	OR	RIGHT	OUT	Trained	NO
95	36	F	CST	ASSOCIATE	16	16	OR	RIGHT	IN	Trained	NO
96	39	F	CST	ASSOCIATE	9	9	SURGERY	AMBIDEXTROUS	MOD	Untrained	YES
96	39	F	CST	ASSOCIATE	9	9	SURGERY	AMBIDEXTROUS	MOD	Untrained	YES
96	39	F	CST	ASSOCIATE	9	9	SURGERY	AMBIDEXTROUS	OUT	Untrained	NO
96	39	F	CST	ASSOCIATE	9	9	SURGERY	AMBIDEXTROUS	IN	Untrained	NO
96	39	F	CST	ASSOCIATE	9	9	SURGERY	AMBIDEXTROUS	OUT	Untrained	NO
96	39	F	CST	ASSOCIATE	9	9	SURGERY	AMBIDEXTROUS	STD	Untrained	NO
96	39	F	CST	ASSOCIATE	9	9	SURGERY	AMBIDEXTROUS	IN	Untrained	NO
96	39	F	CST	ASSOCIATE	9	9	SURGERY	AMBIDEXTROUS	STD	Untrained	NO
96	39	F	CST	ASSOCIATE	9	9	SURGERY	AMBIDEXTROUS	OUT	Trained	NO
96	39	F	CST	ASSOCIATE	9	9	SURGERY	AMBIDEXTROUS	IN	Trained	NO
96	39	F	CST	ASSOCIATE	9	9	SURGERY	AMBIDEXTROUS	STD	Trained	NO
96	39	F	CST	ASSOCIATE	9	9	SURGERY	AMBIDEXTROUS	OUT	Trained	NO
96	39	F	CST	ASSOCIATE	9	9	SURGERY	AMBIDEXTROUS	MOD	Trained	NO
96	39	F	CST	ASSOCIATE	9	9	SURGERY	AMBIDEXTROUS	MOD	Trained	NO
96	39	F	CST	ASSOCIATE	9	9	SURGERY	AMBIDEXTROUS	IN	Trained	NO
96	39	F	CST	ASSOCIATE	9	9	SURGERY	AMBIDEXTROUS	STD	Trained	NO
97	49	M	CST	ASSOCIATE	4	4	SURGERY	LEFT	MOD	Untrained	NO
97	49	M	CST	ASSOCIATE	4	4	SURGERY	LEFT	STD	Untrained	NO
97	49	M	CST	ASSOCIATE	4	4	SURGERY	LEFT	OUT	Untrained	NO
97	49	M	CST	ASSOCIATE	4	4	SURGERY	LEFT	IN	Untrained	YES
97	49	M	CST	ASSOCIATE	4	4	SURGERY	LEFT	IN	Untrained	NO
97	49	M	CST	ASSOCIATE	4	4	SURGERY	LEFT	MOD	Untrained	YES
97	49	M	CST	ASSOCIATE	4	4	SURGERY	LEFT	OUT	Untrained	NO
97	49	M	CST	ASSOCIATE	4	4	SURGERY	LEFT	STD	Untrained	NO
97	49	M	CST	ASSOCIATE	4	4	SURGERY	LEFT	STD	Trained	NO
97	49	M	CST	ASSOCIATE	4	4	SURGERY	LEFT	OUT	Trained	NO
97	49	M	CST	ASSOCIATE	4	4	SURGERY	LEFT	IN	Trained	NO
97	49	M	CST	ASSOCIATE	4	4	SURGERY	LEFT	IN	Trained	NO
97	49	M	CST	ASSOCIATE	4	4	SURGERY	LEFT	MOD	Trained	YES
97	49	M	CST	ASSOCIATE	4	4	SURGERY	LEFT	MOD	Trained	NO
97	49	M	CST	ASSOCIATE	4	4	SURGERY	LEFT	OUT	Trained	NO
97	49	M	CST	ASSOCIATE	4	4	SURGERY	LEFT	STD	Trained	NO
98	34	F	CST	ASSOCIATE	10	10	OR	RIGHT	OUT	Untrained	NO
98	34	F	CST	ASSOCIATE	10	10	OR	RIGHT	OUT	Untrained	NO
98	34	F	CST	ASSOCIATE	10	10	OR	RIGHT	IN	Untrained	NO
98	34	F	CST	ASSOCIATE	10	10	OR	RIGHT	MOD	Untrained	NO
98	34	F	CST	ASSOCIATE	10	10	OR	RIGHT	STD	Untrained	NO
98	34	F	CST	ASSOCIATE	10	10	OR	RIGHT	IN	Untrained	YES
98	34	F	CST	ASSOCIATE	10	10	OR	RIGHT	MOD	Untrained	NO
98	34	F	CST	ASSOCIATE	10	10	OR	RIGHT	STD	Untrained	NO
98	34	F	CST	ASSOCIATE	10	10	OR	RIGHT	OUT	Trained	NO
98	34	F	CST	ASSOCIATE	10	10	OR	RIGHT	IN	Trained	NO
98	34	F	CST	ASSOCIATE	10	10	OR	RIGHT	IN	Trained	NO
98	34	F	CST	ASSOCIATE	10	10	OR	RIGHT	MOD	Trained	NO
98	34	F	CST	ASSOCIATE	10	10	OR	RIGHT	OUT	Trained	NO
98	34	F	CST	ASSOCIATE	10	10	OR	RIGHT	MOD	Trained	YES
98	34	F	CST	ASSOCIATE	10	10	OR	RIGHT	STD	Trained	YES
98	34	F	CST	ASSOCIATE	10	10	OR	RIGHT	STD	Trained	NO
99	39	F	RN	GRADUATE	15	15	SURGERY	RIGHT	IN	Untrained	NO
99	39	F	RN	GRADUATE	15	15	SURGERY	RIGHT	STD	Untrained	NO
99	39	F	RN	GRADUATE	15	15	SURGERY	RIGHT	OUT	Untrained	NO
99	39	F	RN	GRADUATE	15	15	SURGERY	RIGHT	MOD	Untrained	NO
99	39	F	RN	GRADUATE	15	15	SURGERY	RIGHT	MOD	Untrained	NO
99	39	F	RN	GRADUATE	15	15	SURGERY	RIGHT	STD	Untrained	NO
99	39	F	RN	GRADUATE	15	15	SURGERY	RIGHT	OUT	Untrained	NO
99	39	F	RN	GRADUATE	15	15	SURGERY	RIGHT	IN	Untrained	NO
99	39	F	RN	GRADUATE	15	15	SURGERY	RIGHT	IN	Trained	NO
99	39	F	RN	GRADUATE	15	15	SURGERY	RIGHT	OUT	Trained	NO
99	39	F	RN	GRADUATE	15	15	SURGERY	RIGHT	OUT	Trained	NO
99	39	F	RN	GRADUATE	15	15	SURGERY	RIGHT	STD	Trained	NO
99	39	F	RN	GRADUATE	15	15	SURGERY	RIGHT	MOD	Trained	NO
99	39	F	RN	GRADUATE	15	15	SURGERY	RIGHT	STD	Trained	NO
99	39	F	RN	GRADUATE	15	15	SURGERY	RIGHT	IN	Trained	YES
99	39	F	RN	GRADUATE	15	15	SURGERY	RIGHT	MOD	Trained	NO
100	39	M	CST	ASSOCIATE	1.5	1.5	SURGERY	RIGHT	STD	Untrained	NO
100	39	M	CST	ASSOCIATE	1.5	1.5	SURGERY	RIGHT	OUT	Untrained	NO
100	39	M	CST	ASSOCIATE	1.5	1.5	SURGERY	RIGHT	MOD	Untrained	NO
100	39	M	CST	ASSOCIATE	1.5	1.5	SURGERY	RIGHT	IN	Untrained	NO
100	39	M	CST	ASSOCIATE	1.5	1.5	SURGERY	RIGHT	STD	Untrained	NO
100	39	M	CST	ASSOCIATE	1.5	1.5	SURGERY	RIGHT	IN	Untrained	NO
100	39	M	CST	ASSOCIATE	1.5	1.5	SURGERY	RIGHT	OUT	Untrained	NO
100	39	M	CST	ASSOCIATE	1.5	1.5	SURGERY	RIGHT	MOD	Untrained	NO
100	39	M	CST	ASSOCIATE	1.5	1.5	SURGERY	RIGHT	STD	Trained	NO
100	39	M	CST	ASSOCIATE	1.5	1.5	SURGERY	RIGHT	OUT	Trained	NO
100	39	M	CST	ASSOCIATE	1.5	1.5	SURGERY	RIGHT	STD	Trained	NO
100	39	M	CST	ASSOCIATE	1.5	1.5	SURGERY	RIGHT	IN	Trained	NO
100	39	M	CST	ASSOCIATE	1.5	1.5	SURGERY	RIGHT	OUT	Trained	NO
100	39	M	CST	ASSOCIATE	1.5	1.5	SURGERY	RIGHT	MOD	Trained	NO
100	39	M	CST	ASSOCIATE	1.5	1.5	SURGERY	RIGHT	IN	Trained	NO
100	39	M	CST	ASSOCIATE	1.5	1.5	SURGERY	RIGHT	MOD	Trained	NO
101	23	F	NURSINGSTUDENT	HIGHSCHOOL	0.583333	0.583333	N/A	RIGHT	OUT	Untrained	NO
101	23	F	NURSINGSTUDENT	HIGHSCHOOL	0.583333	0.583333	N/A	RIGHT	STD	Untrained	NO
101	23	F	NURSINGSTUDENT	HIGHSCHOOL	0.583333	0.583333	N/A	RIGHT	IN	Untrained	YES
101	23	F	NURSINGSTUDENT	HIGHSCHOOL	0.583333	0.583333	N/A	RIGHT	OUT	Untrained	NO
101	23	F	NURSINGSTUDENT	HIGHSCHOOL	0.583333	0.583333	N/A	RIGHT	IN	Untrained	YES
101	23	F	NURSINGSTUDENT	HIGHSCHOOL	0.583333	0.583333	N/A	RIGHT	MOD	Untrained	NO
101	23	F	NURSINGSTUDENT	HIGHSCHOOL	0.583333	0.583333	N/A	RIGHT	MOD	Untrained	YES
101	23	F	NURSINGSTUDENT	HIGHSCHOOL	0.583333	0.583333	N/A	RIGHT	STD	Untrained	YES
101	23	F	NURSINGSTUDENT	HIGHSCHOOL	0.583333	0.583333	N/A	RIGHT	OUT	Trained	NO
101	23	F	NURSINGSTUDENT	HIGHSCHOOL	0.583333	0.583333	N/A	RIGHT	OUT	Trained	NO
101	23	F	NURSINGSTUDENT	HIGHSCHOOL	0.583333	0.583333	N/A	RIGHT	MOD	Trained	NO
101	23	F	NURSINGSTUDENT	HIGHSCHOOL	0.583333	0.583333	N/A	RIGHT	IN	Trained	NO
101	23	F	NURSINGSTUDENT	HIGHSCHOOL	0.583333	0.583333	N/A	RIGHT	IN	Trained	YES
101	23	F	NURSINGSTUDENT	HIGHSCHOOL	0.583333	0.583333	N/A	RIGHT	MOD	Trained	YES
101	23	F	NURSINGSTUDENT	HIGHSCHOOL	0.583333	0.583333	N/A	RIGHT	STD	Trained	NO
101	23	F	NURSINGSTUDENT	HIGHSCHOOL	0.583333	0.583333	N/A	RIGHT	STD	Trained	NO
102	29	F	RN	BACHELOR	1	1	HOSPITAL	RIGHT	MOD	Untrained	NO
102	29	F	RN	BACHELOR	1	1	HOSPITAL	RIGHT	STD	Untrained	NO
102	29	F	RN	BACHELOR	1	1	HOSPITAL	RIGHT	IN	Untrained	YES
102	29	F	RN	BACHELOR	1	1	HOSPITAL	RIGHT	STD	Untrained	NO
102	29	F	RN	BACHELOR	1	1	HOSPITAL	RIGHT	IN	Untrained	NO
102	29	F	RN	BACHELOR	1	1	HOSPITAL	RIGHT	MOD	Untrained	NO
102	29	F	RN	BACHELOR	1	1	HOSPITAL	RIGHT	OUT	Untrained	NO
102	29	F	RN	BACHELOR	1	1	HOSPITAL	RIGHT	OUT	Untrained	NO
102	29	F	RN	BACHELOR	1	1	HOSPITAL	RIGHT	STD	Trained	NO
102	29	F	RN	BACHELOR	1	1	HOSPITAL	RIGHT	STD	Trained	NO
102	29	F	RN	BACHELOR	1	1	HOSPITAL	RIGHT	MOD	Trained	YES
102	29	F	RN	BACHELOR	1	1	HOSPITAL	RIGHT	OUT	Trained	NO
102	29	F	RN	BACHELOR	1	1	HOSPITAL	RIGHT	IN	Trained	NO
102	29	F	RN	BACHELOR	1	1	HOSPITAL	RIGHT	MOD	Trained	NO
102	29	F	RN	BACHELOR	1	1	HOSPITAL	RIGHT	IN	Trained	NO
102	29	F	RN	BACHELOR	1	1	HOSPITAL	RIGHT	OUT	Trained	NO
103	23	F	NURSINGSTUDENT	HIGHSCHOOL	2	1	N/A	RIGHT	MOD	Untrained	NO
103	23	F	NURSINGSTUDENT	HIGHSCHOOL	2	1	N/A	RIGHT	IN	Untrained	NO
103	23	F	NURSINGSTUDENT	HIGHSCHOOL	2	1	N/A	RIGHT	IN	Untrained	NO
103	23	F	NURSINGSTUDENT	HIGHSCHOOL	2	1	N/A	RIGHT	STD	Untrained	NO
103	23	F	NURSINGSTUDENT	HIGHSCHOOL	2	1	N/A	RIGHT	OUT	Untrained	NO
103	23	F	NURSINGSTUDENT	HIGHSCHOOL	2	1	N/A	RIGHT	OUT	Untrained	NO
103	23	F	NURSINGSTUDENT	HIGHSCHOOL	2	1	N/A	RIGHT	MOD	Untrained	NO
103	23	F	NURSINGSTUDENT	HIGHSCHOOL	2	1	N/A	RIGHT	STD	Untrained	NO
103	23	F	NURSINGSTUDENT	HIGHSCHOOL	2	1	N/A	RIGHT	MOD	Trained	NO
103	23	F	NURSINGSTUDENT	HIGHSCHOOL	2	1	N/A	RIGHT	MOD	Trained	YES
103	23	F	NURSINGSTUDENT	HIGHSCHOOL	2	1	N/A	RIGHT	IN	Trained	YES
103	23	F	NURSINGSTUDENT	HIGHSCHOOL	2	1	N/A	RIGHT	STD	Trained	NO
103	23	F	NURSINGSTUDENT	HIGHSCHOOL	2	1	N/A	RIGHT	IN	Trained	YES
103	23	F	NURSINGSTUDENT	HIGHSCHOOL	2	1	N/A	RIGHT	OUT	Trained	NO
103	23	F	NURSINGSTUDENT	HIGHSCHOOL	2	1	N/A	RIGHT	STD	Trained	NO
103	23	F	NURSINGSTUDENT	HIGHSCHOOL	2	1	N/A	RIGHT	OUT	Trained	YES
104	23	F	LPN	ASSOCIATE	1.5	1.5	NURSING HOME	RIGHT	MOD	Untrained	NO
104	23	F	LPN	ASSOCIATE	1.5	1.5	NURSING HOME	RIGHT	OUT	Untrained	NO
104	23	F	LPN	ASSOCIATE	1.5	1.5	NURSING HOME	RIGHT	IN	Untrained	YES
104	23	F	LPN	ASSOCIATE	1.5	1.5	NURSING HOME	RIGHT	STD	Untrained	NO
104	23	F	LPN	ASSOCIATE	1.5	1.5	NURSING HOME	RIGHT	STD	Untrained	YES
104	23	F	LPN	ASSOCIATE	1.5	1.5	NURSING HOME	RIGHT	MOD	Untrained	NO
104	23	F	LPN	ASSOCIATE	1.5	1.5	NURSING HOME	RIGHT	IN	Untrained	NO
104	23	F	LPN	ASSOCIATE	1.5	1.5	NURSING HOME	RIGHT	OUT	Untrained	NO
104	23	F	LPN	ASSOCIATE	1.5	1.5	NURSING HOME	RIGHT	STD	Trained	NO
104	23	F	LPN	ASSOCIATE	1.5	1.5	NURSING HOME	RIGHT	IN	Trained	YES
104	23	F	LPN	ASSOCIATE	1.5	1.5	NURSING HOME	RIGHT	IN	Trained	NO
104	23	F	LPN	ASSOCIATE	1.5	1.5	NURSING HOME	RIGHT	OUT	Trained	NO
104	23	F	LPN	ASSOCIATE	1.5	1.5	NURSING HOME	RIGHT	STD	Trained	YES
104	23	F	LPN	ASSOCIATE	1.5	1.5	NURSING HOME	RIGHT	MOD	Trained	NO
104	23	F	LPN	ASSOCIATE	1.5	1.5	NURSING HOME	RIGHT	MOD	Trained	NO
104	23	F	LPN	ASSOCIATE	1.5	1.5	NURSING HOME	RIGHT	OUT	Trained	NO
105	20	F	STUDENT	HIGHSCHOOL	1	1	CLINICAL	LEFT	STD	Untrained	YES
105	20	F	STUDENT	HIGHSCHOOL	1	1	CLINICAL	LEFT	OUT	Untrained	NO
105	20	F	STUDENT	HIGHSCHOOL	1	1	CLINICAL	LEFT	IN	Untrained	NO
105	20	F	STUDENT	HIGHSCHOOL	1	1	CLINICAL	LEFT	IN	Untrained	YES
105	20	F	STUDENT	HIGHSCHOOL	1	1	CLINICAL	LEFT	OUT	Untrained	YES
105	20	F	STUDENT	HIGHSCHOOL	1	1	CLINICAL	LEFT	STD	Untrained	NO
105	20	F	STUDENT	HIGHSCHOOL	1	1	CLINICAL	LEFT	MOD	Untrained	NO
105	20	F	STUDENT	HIGHSCHOOL	1	1	CLINICAL	LEFT	MOD	Untrained	NO
105	20	F	STUDENT	HIGHSCHOOL	1	1	CLINICAL	LEFT	MOD	Trained	NO
105	20	F	STUDENT	HIGHSCHOOL	1	1	CLINICAL	LEFT	STD	Trained	YES
105	20	F	STUDENT	HIGHSCHOOL	1	1	CLINICAL	LEFT	OUT	Trained	NO
105	20	F	STUDENT	HIGHSCHOOL	1	1	CLINICAL	LEFT	IN	Trained	NO
105	20	F	STUDENT	HIGHSCHOOL	1	1	CLINICAL	LEFT	MOD	Trained	NO
105	20	F	STUDENT	HIGHSCHOOL	1	1	CLINICAL	LEFT	STD	Trained	NO
105	20	F	STUDENT	HIGHSCHOOL	1	1	CLINICAL	LEFT	OUT	Trained	NO
105	20	F	STUDENT	HIGHSCHOOL	1	1	CLINICAL	LEFT	IN	Trained	NO
107	23	F	STUDENT	HIGHSCHOOL	3	1	HOSPITAL	RIGHT	STD	Untrained	YES
107	23	F	STUDENT	HIGHSCHOOL	3	1	HOSPITAL	RIGHT	STD	Untrained	NO
107	23	F	STUDENT	HIGHSCHOOL	3	1	HOSPITAL	RIGHT	MOD	Untrained	NO
107	23	F	STUDENT	HIGHSCHOOL	3	1	HOSPITAL	RIGHT	IN	Untrained	NO
107	23	F	STUDENT	HIGHSCHOOL	3	1	HOSPITAL	RIGHT	MOD	Untrained	NO
107	23	F	STUDENT	HIGHSCHOOL	3	1	HOSPITAL	RIGHT	OUT	Untrained	NO
107	23	F	STUDENT	HIGHSCHOOL	3	1	HOSPITAL	RIGHT	OUT	Untrained	NO
107	23	F	STUDENT	HIGHSCHOOL	3	1	HOSPITAL	RIGHT	IN	Untrained	NO
107	23	F	STUDENT	HIGHSCHOOL	3	1	HOSPITAL	RIGHT	STD	Trained	NO
107	23	F	STUDENT	HIGHSCHOOL	3	1	HOSPITAL	RIGHT	MOD	Trained	NO
107	23	F	STUDENT	HIGHSCHOOL	3	1	HOSPITAL	RIGHT	OUT	Trained	NO
107	23	F	STUDENT	HIGHSCHOOL	3	1	HOSPITAL	RIGHT	OUT	Trained	NO
107	23	F	STUDENT	HIGHSCHOOL	3	1	HOSPITAL	RIGHT	IN	Trained	YES
107	23	F	STUDENT	HIGHSCHOOL	3	1	HOSPITAL	RIGHT	MOD	Trained	YES
107	23	F	STUDENT	HIGHSCHOOL	3	1	HOSPITAL	RIGHT	STD	Trained	NO
107	23	F	STUDENT	HIGHSCHOOL	3	1	HOSPITAL	RIGHT	IN	Trained	NO
108	31	M	STUDENT	ASSOCIATE	6	1	CLINICAL	RIGHT	IN	Untrained	NO
108	31	M	STUDENT	ASSOCIATE	6	1	CLINICAL	RIGHT	STD	Untrained	NO
108	31	M	STUDENT	ASSOCIATE	6	1	CLINICAL	RIGHT	MOD	Untrained	NO
108	31	M	STUDENT	ASSOCIATE	6	1	CLINICAL	RIGHT	OUT	Untrained	NO
108	31	M	STUDENT	ASSOCIATE	6	1	CLINICAL	RIGHT	OUT	Untrained	NO
108	31	M	STUDENT	ASSOCIATE	6	1	CLINICAL	RIGHT	MOD	Untrained	NO
108	31	M	STUDENT	ASSOCIATE	6	1	CLINICAL	RIGHT	STD	Untrained	NO
108	31	M	STUDENT	ASSOCIATE	6	1	CLINICAL	RIGHT	IN	Untrained	NO
108	31	M	STUDENT	ASSOCIATE	6	1	CLINICAL	RIGHT	IN	Trained	NO
108	31	M	STUDENT	ASSOCIATE	6	1	CLINICAL	RIGHT	STD	Trained	NO
108	31	M	STUDENT	ASSOCIATE	6	1	CLINICAL	RIGHT	IN	Trained	NO
108	31	M	STUDENT	ASSOCIATE	6	1	CLINICAL	RIGHT	MOD	Trained	NO
108	31	M	STUDENT	ASSOCIATE	6	1	CLINICAL	RIGHT	STD	Trained	NO
108	31	M	STUDENT	ASSOCIATE	6	1	CLINICAL	RIGHT	OUT	Trained	NO
108	31	M	STUDENT	ASSOCIATE	6	1	CLINICAL	RIGHT	MOD	Trained	NO
108	31	M	STUDENT	ASSOCIATE	6	1	CLINICAL	RIGHT	OUT	Trained	NO
109	38	F	LPN	ASSOCIATE	3	2	HOSPITAL	RIGHT	STD	Untrained	NO
109	38	F	LPN	ASSOCIATE	3	2	HOSPITAL	RIGHT	IN	Untrained	NO
109	38	F	LPN	ASSOCIATE	3	2	HOSPITAL	RIGHT	OUT	Untrained	NO
109	38	F	LPN	ASSOCIATE	3	2	HOSPITAL	RIGHT	STD	Untrained	NO
109	38	F	LPN	ASSOCIATE	3	2	HOSPITAL	RIGHT	IN	Untrained	NO
109	38	F	LPN	ASSOCIATE	3	2	HOSPITAL	RIGHT	OUT	Untrained	NO
109	38	F	LPN	ASSOCIATE	3	2	HOSPITAL	RIGHT	MOD	Untrained	NO
109	38	F	LPN	ASSOCIATE	3	2	HOSPITAL	RIGHT	MOD	Untrained	NO
109	38	F	LPN	ASSOCIATE	3	2	HOSPITAL	RIGHT	STD	Trained	NO
109	38	F	LPN	ASSOCIATE	3	2	HOSPITAL	RIGHT	IN	Trained	NO
109	38	F	LPN	ASSOCIATE	3	2	HOSPITAL	RIGHT	OUT	Trained	NO
109	38	F	LPN	ASSOCIATE	3	2	HOSPITAL	RIGHT	OUT	Trained	NO
109	38	F	LPN	ASSOCIATE	3	2	HOSPITAL	RIGHT	MOD	Trained	NO
109	38	F	LPN	ASSOCIATE	3	2	HOSPITAL	RIGHT	IN	Trained	YES
109	38	F	LPN	ASSOCIATE	3	2	HOSPITAL	RIGHT	MOD	Trained	NO
109	38	F	LPN	ASSOCIATE	3	2	HOSPITAL	RIGHT	STD	Trained	YES
110	32	F	RN	GRADUATE	12	12	HOSPITAL	RIGHT	IN	Untrained	YES
110	32	F	RN	GRADUATE	12	12	HOSPITAL	RIGHT	OUT	Untrained	NO
110	32	F	RN	GRADUATE	12	12	HOSPITAL	RIGHT	OUT	Untrained	NO
110	32	F	RN	GRADUATE	12	12	HOSPITAL	RIGHT	MOD	Untrained	NO
110	32	F	RN	GRADUATE	12	12	HOSPITAL	RIGHT	IN	Untrained	YES
110	32	F	RN	GRADUATE	12	12	HOSPITAL	RIGHT	MOD	Untrained	NO
110	32	F	RN	GRADUATE	12	12	HOSPITAL	RIGHT	STD	Untrained	YES
110	32	F	RN	GRADUATE	12	12	HOSPITAL	RIGHT	STD	Untrained	NO
110	32	F	RN	GRADUATE	12	12	HOSPITAL	RIGHT	IN	Trained	NO
110	32	F	RN	GRADUATE	12	12	HOSPITAL	RIGHT	IN	Trained	NO
110	32	F	RN	GRADUATE	12	12	HOSPITAL	RIGHT	OUT	Trained	NO
110	32	F	RN	GRADUATE	12	12	HOSPITAL	RIGHT	MOD	Trained	NO
110	32	F	RN	GRADUATE	12	12	HOSPITAL	RIGHT	MOD	Trained	NO
110	32	F	RN	GRADUATE	12	12	HOSPITAL	RIGHT	STD	Trained	NO
110	32	F	RN	GRADUATE	12	12	HOSPITAL	RIGHT	OUT	Trained	NO
110	32	F	RN	GRADUATE	12	12	HOSPITAL	RIGHT	STD	Trained	NO
111	22	F	NURSINGSTUDENT	HIGHSCHOOL	7	5	RETAIL	RIGHT	OUT	Untrained	NO
111	22	F	NURSINGSTUDENT	HIGHSCHOOL	7	5	RETAIL	RIGHT	STD	Untrained	YES
111	22	F	NURSINGSTUDENT	HIGHSCHOOL	7	5	RETAIL	RIGHT	IN	Untrained	YES
111	22	F	NURSINGSTUDENT	HIGHSCHOOL	7	5	RETAIL	RIGHT	MOD	Untrained	NO
111	22	F	NURSINGSTUDENT	HIGHSCHOOL	7	5	RETAIL	RIGHT	OUT	Untrained	NO
111	22	F	NURSINGSTUDENT	HIGHSCHOOL	7	5	RETAIL	RIGHT	STD	Untrained	NO
111	22	F	NURSINGSTUDENT	HIGHSCHOOL	7	5	RETAIL	RIGHT	MOD	Untrained	NO
111	22	F	NURSINGSTUDENT	HIGHSCHOOL	7	5	RETAIL	RIGHT	IN	Untrained	NO
111	22	F	NURSINGSTUDENT	HIGHSCHOOL	7	5	RETAIL	RIGHT	IN	Trained	YES
111	22	F	NURSINGSTUDENT	HIGHSCHOOL	7	5	RETAIL	RIGHT	OUT	Trained	NO
111	22	F	NURSINGSTUDENT	HIGHSCHOOL	7	5	RETAIL	RIGHT	IN	Trained	YES
111	22	F	NURSINGSTUDENT	HIGHSCHOOL	7	5	RETAIL	RIGHT	STD	Trained	YES
111	22	F	NURSINGSTUDENT	HIGHSCHOOL	7	5	RETAIL	RIGHT	OUT	Trained	YES
111	22	F	NURSINGSTUDENT	HIGHSCHOOL	7	5	RETAIL	RIGHT	STD	Trained	YES
111	22	F	NURSINGSTUDENT	HIGHSCHOOL	7	5	RETAIL	RIGHT	MOD	Trained	YES
111	22	F	NURSINGSTUDENT	HIGHSCHOOL	7	5	RETAIL	RIGHT	MOD	Trained	NO
112	24	F	NURSINGSTUDENT	ASSOCIATE	10	3	LONG TERM CARE	RIGHT	MOD	Untrained	NO
112	24	F	NURSINGSTUDENT	ASSOCIATE	10	3	LONG TERM CARE	RIGHT	OUT	Untrained	NO
112	24	F	NURSINGSTUDENT	ASSOCIATE	10	3	LONG TERM CARE	RIGHT	IN	Untrained	YES
112	24	F	NURSINGSTUDENT	ASSOCIATE	10	3	LONG TERM CARE	RIGHT	STD	Untrained	NO
112	24	F	NURSINGSTUDENT	ASSOCIATE	10	3	LONG TERM CARE	RIGHT	STD	Untrained	NO
112	24	F	NURSINGSTUDENT	ASSOCIATE	10	3	LONG TERM CARE	RIGHT	OUT	Untrained	NO
112	24	F	NURSINGSTUDENT	ASSOCIATE	10	3	LONG TERM CARE	RIGHT	MOD	Untrained	YES
112	24	F	NURSINGSTUDENT	ASSOCIATE	10	3	LONG TERM CARE	RIGHT	IN	Untrained	NO
112	24	F	NURSINGSTUDENT	ASSOCIATE	10	3	LONG TERM CARE	RIGHT	MOD	Trained	NO
112	24	F	NURSINGSTUDENT	ASSOCIATE	10	3	LONG TERM CARE	RIGHT	IN	Trained	NO
112	24	F	NURSINGSTUDENT	ASSOCIATE	10	3	LONG TERM CARE	RIGHT	MOD	Trained	NO
112	24	F	NURSINGSTUDENT	ASSOCIATE	10	3	LONG TERM CARE	RIGHT	OUT	Trained	NO
112	24	F	NURSINGSTUDENT	ASSOCIATE	10	3	LONG TERM CARE	RIGHT	STD	Trained	NO
112	24	F	NURSINGSTUDENT	ASSOCIATE	10	3	LONG TERM CARE	RIGHT	OUT	Trained	NO
112	24	F	NURSINGSTUDENT	ASSOCIATE	10	3	LONG TERM CARE	RIGHT	STD	Trained	NO
112	24	F	NURSINGSTUDENT	ASSOCIATE	10	3	LONG TERM CARE	RIGHT	IN	Trained	YES
113	25	F	CENA	BACHELOR	1.5	0.5	REHAB	LEFT	STD	Untrained	YES
113	25	F	CENA	BACHELOR	1.5	0.5	REHAB	LEFT	IN	Untrained	NO
113	25	F	CENA	BACHELOR	1.5	0.5	REHAB	LEFT	OUT	Untrained	YES
113	25	F	CENA	BACHELOR	1.5	0.5	REHAB	LEFT	STD	Untrained	NO
113	25	F	CENA	BACHELOR	1.5	0.5	REHAB	LEFT	IN	Untrained	YES
113	25	F	CENA	BACHELOR	1.5	0.5	REHAB	LEFT	OUT	Untrained	NO
113	25	F	CENA	BACHELOR	1.5	0.5	REHAB	LEFT	MOD	Untrained	YES
113	25	F	CENA	BACHELOR	1.5	0.5	REHAB	LEFT	MOD	Untrained	NO
113	25	F	CENA	BACHELOR	1.5	0.5	REHAB	LEFT	OUT	Trained	NO
113	25	F	CENA	BACHELOR	1.5	0.5	REHAB	LEFT	IN	Trained	NO
113	25	F	CENA	BACHELOR	1.5	0.5	REHAB	LEFT	OUT	Trained	NO
113	25	F	CENA	BACHELOR	1.5	0.5	REHAB	LEFT	STD	Trained	NO
113	25	F	CENA	BACHELOR	1.5	0.5	REHAB	LEFT	MOD	Trained	YES
113	25	F	CENA	BACHELOR	1.5	0.5	REHAB	LEFT	IN	Trained	NO
113	25	F	CENA	BACHELOR	1.5	0.5	REHAB	LEFT	STD	Trained	NO
113	25	F	CENA	BACHELOR	1.5	0.5	REHAB	LEFT	MOD	Trained	NO
114	25	F	CENA	BACHELOR	2	0.5	HOME CARE	RIGHT	STD	Untrained	YES
114	25	F	CENA	BACHELOR	2	0.5	HOME CARE	RIGHT	MOD	Untrained	YES
114	25	F	CENA	BACHELOR	2	0.5	HOME CARE	RIGHT	OUT	Untrained	NO
114	25	F	CENA	BACHELOR	2	0.5	HOME CARE	RIGHT	OUT	Untrained	NO
114	25	F	CENA	BACHELOR	2	0.5	HOME CARE	RIGHT	MOD	Untrained	NO
114	25	F	CENA	BACHELOR	2	0.5	HOME CARE	RIGHT	IN	Untrained	NO
114	25	F	CENA	BACHELOR	2	0.5	HOME CARE	RIGHT	IN	Untrained	YES
114	25	F	CENA	BACHELOR	2	0.5	HOME CARE	RIGHT	STD	Untrained	YES
114	25	F	CENA	BACHELOR	2	0.5	HOME CARE	RIGHT	STD	Trained	NO
114	25	F	CENA	BACHELOR	2	0.5	HOME CARE	RIGHT	MOD	Trained	NO
114	25	F	CENA	BACHELOR	2	0.5	HOME CARE	RIGHT	IN	Trained	NO
114	25	F	CENA	BACHELOR	2	0.5	HOME CARE	RIGHT	OUT	Trained	NO
114	25	F	CENA	BACHELOR	2	0.5	HOME CARE	RIGHT	STD	Trained	NO
114	25	F	CENA	BACHELOR	2	0.5	HOME CARE	RIGHT	IN	Trained	NO
114	25	F	CENA	BACHELOR	2	0.5	HOME CARE	RIGHT	MOD	Trained	NO
114	25	F	CENA	BACHELOR	2	0.5	HOME CARE	RIGHT	OUT	Trained	NO
115	33	F	STUDENT	BACHELOR	0.583333	0.416667	HOSPITAL	RIGHT	OUT	Untrained	NO
115	33	F	STUDENT	BACHELOR	0.583333	0.416667	HOSPITAL	RIGHT	STD	Untrained	YES
115	33	F	STUDENT	BACHELOR	0.583333	0.416667	HOSPITAL	RIGHT	MOD	Untrained	YES
115	33	F	STUDENT	BACHELOR	0.583333	0.416667	HOSPITAL	RIGHT	IN	Untrained	NO
115	33	F	STUDENT	BACHELOR	0.583333	0.416667	HOSPITAL	RIGHT	IN	Untrained	NO
115	33	F	STUDENT	BACHELOR	0.583333	0.416667	HOSPITAL	RIGHT	OUT	Untrained	NO
115	33	F	STUDENT	BACHELOR	0.583333	0.416667	HOSPITAL	RIGHT	MOD	Untrained	NO
115	33	F	STUDENT	BACHELOR	0.583333	0.416667	HOSPITAL	RIGHT	STD	Untrained	NO
115	33	F	STUDENT	BACHELOR	0.583333	0.416667	HOSPITAL	RIGHT	OUT	Trained	NO
115	33	F	STUDENT	BACHELOR	0.583333	0.416667	HOSPITAL	RIGHT	OUT	Trained	NO
115	33	F	STUDENT	BACHELOR	0.583333	0.416667	HOSPITAL	RIGHT	MOD	Trained	YES
115	33	F	STUDENT	BACHELOR	0.583333	0.416667	HOSPITAL	RIGHT	IN	Trained	YES
115	33	F	STUDENT	BACHELOR	0.583333	0.416667	HOSPITAL	RIGHT	MOD	Trained	YES
115	33	F	STUDENT	BACHELOR	0.583333	0.416667	HOSPITAL	RIGHT	IN	Trained	NO
115	33	F	STUDENT	BACHELOR	0.583333	0.416667	HOSPITAL	RIGHT	STD	Trained	YES
115	33	F	STUDENT	BACHELOR	0.583333	0.416667	HOSPITAL	RIGHT	STD	Trained	NO
116	42	F	NURSINGSTUDENT	BACHELOR	0.75	0.75	CLINICAL	RIGHT	STD	Untrained	YES
116	42	F	NURSINGSTUDENT	BACHELOR	0.75	0.75	CLINICAL	RIGHT	OUT	Untrained	NO
116	42	F	NURSINGSTUDENT	BACHELOR	0.75	0.75	CLINICAL	RIGHT	MOD	Untrained	NO
116	42	F	NURSINGSTUDENT	BACHELOR	0.75	0.75	CLINICAL	RIGHT	IN	Untrained	NO
116	42	F	NURSINGSTUDENT	BACHELOR	0.75	0.75	CLINICAL	RIGHT	IN	Untrained	NO
116	42	F	NURSINGSTUDENT	BACHELOR	0.75	0.75	CLINICAL	RIGHT	OUT	Untrained	NO
116	42	F	NURSINGSTUDENT	BACHELOR	0.75	0.75	CLINICAL	RIGHT	MOD	Untrained	NO
116	42	F	NURSINGSTUDENT	BACHELOR	0.75	0.75	CLINICAL	RIGHT	STD	Untrained	YES
116	42	F	NURSINGSTUDENT	BACHELOR	0.75	0.75	CLINICAL	RIGHT	OUT	Trained	NO
116	42	F	NURSINGSTUDENT	BACHELOR	0.75	0.75	CLINICAL	RIGHT	OUT	Trained	NO
116	42	F	NURSINGSTUDENT	BACHELOR	0.75	0.75	CLINICAL	RIGHT	STD	Trained	YES
116	42	F	NURSINGSTUDENT	BACHELOR	0.75	0.75	CLINICAL	RIGHT	IN	Trained	NO
116	42	F	NURSINGSTUDENT	BACHELOR	0.75	0.75	CLINICAL	RIGHT	MOD	Trained	NO
116	42	F	NURSINGSTUDENT	BACHELOR	0.75	0.75	CLINICAL	RIGHT	IN	Trained	NO
116	42	F	NURSINGSTUDENT	BACHELOR	0.75	0.75	CLINICAL	RIGHT	MOD	Trained	NO
116	42	F	NURSINGSTUDENT	BACHELOR	0.75	0.75	CLINICAL	RIGHT	STD	Trained	YES
117	21	F	NURSINGSTUDENT	ASSOCIATE	3	1	HOSPITAL	RIGHT	MOD	Untrained	NO
117	21	F	NURSINGSTUDENT	ASSOCIATE	3	1	HOSPITAL	RIGHT	OUT	Untrained	NO
117	21	F	NURSINGSTUDENT	ASSOCIATE	3	1	HOSPITAL	RIGHT	OUT	Untrained	NO
117	21	F	NURSINGSTUDENT	ASSOCIATE	3	1	HOSPITAL	RIGHT	IN	Untrained	YES
117	21	F	NURSINGSTUDENT	ASSOCIATE	3	1	HOSPITAL	RIGHT	IN	Untrained	NO
117	21	F	NURSINGSTUDENT	ASSOCIATE	3	1	HOSPITAL	RIGHT	MOD	Untrained	NO
117	21	F	NURSINGSTUDENT	ASSOCIATE	3	1	HOSPITAL	RIGHT	STD	Untrained	NO
117	21	F	NURSINGSTUDENT	ASSOCIATE	3	1	HOSPITAL	RIGHT	STD	Untrained	NO
117	21	F	NURSINGSTUDENT	ASSOCIATE	3	1	HOSPITAL	RIGHT	OUT	Trained	NO
117	21	F	NURSINGSTUDENT	ASSOCIATE	3	1	HOSPITAL	RIGHT	MOD	Trained	NO
117	21	F	NURSINGSTUDENT	ASSOCIATE	3	1	HOSPITAL	RIGHT	STD	Trained	NO
117	21	F	NURSINGSTUDENT	ASSOCIATE	3	1	HOSPITAL	RIGHT	IN	Trained	NO
117	21	F	NURSINGSTUDENT	ASSOCIATE	3	1	HOSPITAL	RIGHT	OUT	Trained	NO
117	21	F	NURSINGSTUDENT	ASSOCIATE	3	1	HOSPITAL	RIGHT	IN	Trained	NO
117	21	F	NURSINGSTUDENT	ASSOCIATE	3	1	HOSPITAL	RIGHT	STD	Trained	NO
118	27	M	CENA	BACHELOR	1	1	LONG TERM CARE	RIGHT	MOD	Trained	NO
118	27	M	CENA	BACHELOR	1	1	LONG TERM CARE	RIGHT	MOD	Untrained	NO
118	27	M	CENA	BACHELOR	1	1	LONG TERM CARE	RIGHT	IN	Untrained	NO
118	27	M	CENA	BACHELOR	1	1	LONG TERM CARE	RIGHT	OUT	Untrained	NO
118	27	M	CENA	BACHELOR	1	1	LONG TERM CARE	RIGHT	STD	Untrained	NO
118	27	M	CENA	BACHELOR	1	1	LONG TERM CARE	RIGHT	MOD	Untrained	YES
118	27	M	CENA	BACHELOR	1	1	LONG TERM CARE	RIGHT	IN	Untrained	NO
118	27	M	CENA	BACHELOR	1	1	LONG TERM CARE	RIGHT	STD	Untrained	NO
118	27	M	CENA	BACHELOR	1	1	LONG TERM CARE	RIGHT	OUT	Untrained	NO
118	27	M	CENA	BACHELOR	1	1	LONG TERM CARE	RIGHT	OUT	Trained	NO
118	27	M	CENA	BACHELOR	1	1	LONG TERM CARE	RIGHT	OUT	Trained	NO
118	27	M	CENA	BACHELOR	1	1	LONG TERM CARE	RIGHT	MOD	Trained	NO
118	27	M	CENA	BACHELOR	1	1	LONG TERM CARE	RIGHT	MOD	Trained	YES
118	27	M	CENA	BACHELOR	1	1	LONG TERM CARE	RIGHT	IN	Trained	NO
118	27	M	CENA	BACHELOR	1	1	LONG TERM CARE	RIGHT	IN	Trained	NO
118	27	M	CENA	BACHELOR	1	1	LONG TERM CARE	RIGHT	STD	Trained	NO
118	27	M	CENA	BACHELOR	1	1	LONG TERM CARE	RIGHT	STD	Trained	NO
119	22	F	CENA	HIGHSCHOOL	3	0.5	HOSPITAL	RIGHT	OUT	Untrained	NO
119	22	F	CENA	HIGHSCHOOL	3	0.5	HOSPITAL	RIGHT	STD	Untrained	NO
119	22	F	CENA	HIGHSCHOOL	3	0.5	HOSPITAL	RIGHT	IN	Untrained	NO
119	22	F	CENA	HIGHSCHOOL	3	0.5	HOSPITAL	RIGHT	IN	Untrained	YES
119	22	F	CENA	HIGHSCHOOL	3	0.5	HOSPITAL	RIGHT	STD	Untrained	NO
119	22	F	CENA	HIGHSCHOOL	3	0.5	HOSPITAL	RIGHT	MOD	Untrained	NO
119	22	F	CENA	HIGHSCHOOL	3	0.5	HOSPITAL	RIGHT	MOD	Untrained	NO
119	22	F	CENA	HIGHSCHOOL	3	0.5	HOSPITAL	RIGHT	OUT	Untrained	YES
119	22	F	CENA	HIGHSCHOOL	3	0.5	HOSPITAL	RIGHT	MOD	Trained	NO
119	22	F	CENA	HIGHSCHOOL	3	0.5	HOSPITAL	RIGHT	MOD	Trained	NO
119	22	F	CENA	HIGHSCHOOL	3	0.5	HOSPITAL	RIGHT	IN	Trained	NO
119	22	F	CENA	HIGHSCHOOL	3	0.5	HOSPITAL	RIGHT	OUT	Trained	NO
119	22	F	CENA	HIGHSCHOOL	3	0.5	HOSPITAL	RIGHT	STD	Trained	NO
119	22	F	CENA	HIGHSCHOOL	3	0.5	HOSPITAL	RIGHT	OUT	Trained	NO
119	22	F	CENA	HIGHSCHOOL	3	0.5	HOSPITAL	RIGHT	IN	Trained	NO
119	22	F	CENA	HIGHSCHOOL	3	0.5	HOSPITAL	RIGHT	STD	Trained	NO
120	55	F	RN	BACHELOR	34	36	CLINICAL	RIGHT	IN	Untrained	NO
120	55	F	RN	BACHELOR	34	36	CLINICAL	RIGHT	OUT	Untrained	NO
120	55	F	RN	BACHELOR	34	36	CLINICAL	RIGHT	MOD	Untrained	NO
120	55	F	RN	BACHELOR	34	36	CLINICAL	RIGHT	MOD	Untrained	NO
120	55	F	RN	BACHELOR	34	36	CLINICAL	RIGHT	IN	Untrained	NO
120	55	F	RN	BACHELOR	34	36	CLINICAL	RIGHT	OUT	Untrained	NO
120	55	F	RN	BACHELOR	34	36	CLINICAL	RIGHT	STD	Untrained	NO
120	55	F	RN	BACHELOR	34	36	CLINICAL	RIGHT	STD	Untrained	NO
120	55	F	RN	BACHELOR	34	36	CLINICAL	RIGHT	OUT	Trained	NO
120	55	F	RN	BACHELOR	34	36	CLINICAL	RIGHT	STD	Trained	YES
120	55	F	RN	BACHELOR	34	36	CLINICAL	RIGHT	OUT	Trained	NO
120	55	F	RN	BACHELOR	34	36	CLINICAL	RIGHT	IN	Trained	YES
120	55	F	RN	BACHELOR	34	36	CLINICAL	RIGHT	IN	Trained	NO
120	55	F	RN	BACHELOR	34	36	CLINICAL	RIGHT	MOD	Trained	NO
120	55	F	RN	BACHELOR	34	36	CLINICAL	RIGHT	MOD	Trained	YES
120	55	F	RN	BACHELOR	34	36	CLINICAL	RIGHT	STD	Trained	YES
121	23	F	LPN	ASSOCIATE	1	1	REHAB	RIGHT	MOD	Untrained	NO
121	23	F	LPN	ASSOCIATE	1	1	REHAB	RIGHT	STD	Untrained	YES
121	23	F	LPN	ASSOCIATE	1	1	REHAB	RIGHT	STD	Untrained	YES
121	23	F	LPN	ASSOCIATE	1	1	REHAB	RIGHT	IN	Untrained	NO
121	23	F	LPN	ASSOCIATE	1	1	REHAB	RIGHT	MOD	Untrained	YES
121	23	F	LPN	ASSOCIATE	1	1	REHAB	RIGHT	IN	Untrained	YES
121	23	F	LPN	ASSOCIATE	1	1	REHAB	RIGHT	OUT	Untrained	NO
121	23	F	LPN	ASSOCIATE	1	1	REHAB	RIGHT	OUT	Untrained	YES
121	23	F	LPN	ASSOCIATE	1	1	REHAB	RIGHT	MOD	Trained	NO
121	23	F	LPN	ASSOCIATE	1	1	REHAB	RIGHT	STD	Trained	NO
121	23	F	LPN	ASSOCIATE	1	1	REHAB	RIGHT	OUT	Trained	YES
121	23	F	LPN	ASSOCIATE	1	1	REHAB	RIGHT	MOD	Trained	YES
121	23	F	LPN	ASSOCIATE	1	1	REHAB	RIGHT	STD	Trained	YES
121	23	F	LPN	ASSOCIATE	1	1	REHAB	RIGHT	IN	Trained	YES
121	23	F	LPN	ASSOCIATE	1	1	REHAB	RIGHT	IN	Trained	NO
121	23	F	LPN	ASSOCIATE	1	1	REHAB	RIGHT	OUT	Trained	YES
122	33	F	NURSINGSTUDENT	ASSOCIATE	10	1	NURSING HOME	RIGHT	IN	Untrained	NO
122	33	F	NURSINGSTUDENT	ASSOCIATE	10	1	NURSING HOME	RIGHT	OUT	Untrained	NO
122	33	F	NURSINGSTUDENT	ASSOCIATE	10	1	NURSING HOME	RIGHT	STD	Untrained	NO
122	33	F	NURSINGSTUDENT	ASSOCIATE	10	1	NURSING HOME	RIGHT	MOD	Untrained	NO
122	33	F	NURSINGSTUDENT	ASSOCIATE	10	1	NURSING HOME	RIGHT	MOD	Untrained	NO
122	33	F	NURSINGSTUDENT	ASSOCIATE	10	1	NURSING HOME	RIGHT	OUT	Untrained	NO
122	33	F	NURSINGSTUDENT	ASSOCIATE	10	1	NURSING HOME	RIGHT	STD	Untrained	YES
122	33	F	NURSINGSTUDENT	ASSOCIATE	10	1	NURSING HOME	RIGHT	IN	Untrained	NO
122	33	F	NURSINGSTUDENT	ASSOCIATE	10	1	NURSING HOME	RIGHT	MOD	Trained	NO
122	33	F	NURSINGSTUDENT	ASSOCIATE	10	1	NURSING HOME	RIGHT	IN	Trained	NO
122	33	F	NURSINGSTUDENT	ASSOCIATE	10	1	NURSING HOME	RIGHT	OUT	Trained	NO
122	33	F	NURSINGSTUDENT	ASSOCIATE	10	1	NURSING HOME	RIGHT	STD	Trained	NO
122	33	F	NURSINGSTUDENT	ASSOCIATE	10	1	NURSING HOME	RIGHT	MOD	Trained	YES
122	33	F	NURSINGSTUDENT	ASSOCIATE	10	1	NURSING HOME	RIGHT	OUT	Trained	NO
122	33	F	NURSINGSTUDENT	ASSOCIATE	10	1	NURSING HOME	RIGHT	STD	Trained	NO
122	33	F	NURSINGSTUDENT	ASSOCIATE	10	1	NURSING HOME	RIGHT	IN	Trained	NO
123	23	F	CST	ASSOCIATE	2	0.75	OR	RIGHT	MOD	Untrained	NO
123	23	F	CST	ASSOCIATE	2	0.75	OR	RIGHT	MOD	Untrained	NO
123	23	F	CST	ASSOCIATE	2	0.75	OR	RIGHT	STD	Untrained	NO
123	23	F	CST	ASSOCIATE	2	0.75	OR	RIGHT	IN	Untrained	NO
123	23	F	CST	ASSOCIATE	2	0.75	OR	RIGHT	OUT	Untrained	NO
123	23	F	CST	ASSOCIATE	2	0.75	OR	RIGHT	OUT	Untrained	NO
123	23	F	CST	ASSOCIATE	2	0.75	OR	RIGHT	IN	Untrained	NO
123	23	F	CST	ASSOCIATE	2	0.75	OR	RIGHT	STD	Untrained	NO
123	23	F	CST	ASSOCIATE	2	0.75	OR	RIGHT	STD	Trained	NO
123	23	F	CST	ASSOCIATE	2	0.75	OR	RIGHT	MOD	Trained	NO
123	23	F	CST	ASSOCIATE	2	0.75	OR	RIGHT	OUT	Trained	NO
123	23	F	CST	ASSOCIATE	2	0.75	OR	RIGHT	MOD	Trained	NO
123	23	F	CST	ASSOCIATE	2	0.75	OR	RIGHT	IN	Trained	NO
123	23	F	CST	ASSOCIATE	2	0.75	OR	RIGHT	OUT	Trained	NO
123	23	F	CST	ASSOCIATE	2	0.75	OR	RIGHT	IN	Trained	NO
123	23	F	CST	ASSOCIATE	2	0.75	OR	RIGHT	STD	Trained	NO
125	48	M	ST	TECHNICALST	30	30	OR	RIGHT	OUT	Untrained	NO
125	48	M	ST	TECHNICALST	30	30	OR	RIGHT	OUT	Untrained	NO
125	48	M	ST	TECHNICALST	30	30	OR	RIGHT	IN	Untrained	NO
125	48	M	ST	TECHNICALST	30	30	OR	RIGHT	MOD	Untrained	NO
125	48	M	ST	TECHNICALST	30	30	OR	RIGHT	STD	Untrained	YES
125	48	M	ST	TECHNICALST	30	30	OR	RIGHT	STD	Untrained	NO
125	48	M	ST	TECHNICALST	30	30	OR	RIGHT	MOD	Untrained	NO
125	48	M	ST	TECHNICALST	30	30	OR	RIGHT	IN	Untrained	NO
125	48	M	ST	TECHNICALST	30	30	OR	RIGHT	OUT	Trained	NO
125	48	M	ST	TECHNICALST	30	30	OR	RIGHT	IN	Trained	NO
125	48	M	ST	TECHNICALST	30	30	OR	RIGHT	IN	Trained	YES
125	48	M	ST	TECHNICALST	30	30	OR	RIGHT	MOD	Trained	YES
125	48	M	ST	TECHNICALST	30	30	OR	RIGHT	STD	Trained	NO
125	48	M	ST	TECHNICALST	30	30	OR	RIGHT	OUT	Trained	NO
125	48	M	ST	TECHNICALST	30	30	OR	RIGHT	STD	Trained	NO
125	48	M	ST	TECHNICALST	30	30	OR	RIGHT	MOD	Trained	YES
126	25	F	ST	HIGHSCHOOL	0.5	1	HOSPITAL	RIGHT	OUT	Untrained	NO
126	25	F	ST	HIGHSCHOOL	0.5	1	HOSPITAL	RIGHT	STD	Untrained	YES
126	25	F	ST	HIGHSCHOOL	0.5	1	HOSPITAL	RIGHT	IN	Untrained	YES
126	25	F	ST	HIGHSCHOOL	0.5	1	HOSPITAL	RIGHT	MOD	Untrained	NO
126	25	F	ST	HIGHSCHOOL	0.5	1	HOSPITAL	RIGHT	STD	Untrained	YES
126	25	F	ST	HIGHSCHOOL	0.5	1	HOSPITAL	RIGHT	OUT	Untrained	NO
126	25	F	ST	HIGHSCHOOL	0.5	1	HOSPITAL	RIGHT	IN	Untrained	NO
126	25	F	ST	HIGHSCHOOL	0.5	1	HOSPITAL	RIGHT	MOD	Untrained	NO
126	25	F	ST	HIGHSCHOOL	0.5	1	HOSPITAL	RIGHT	STD	Trained	YES
126	25	F	ST	HIGHSCHOOL	0.5	1	HOSPITAL	RIGHT	OUT	Trained	NO
126	25	F	ST	HIGHSCHOOL	0.5	1	HOSPITAL	RIGHT	IN	Trained	YES
126	25	F	ST	HIGHSCHOOL	0.5	1	HOSPITAL	RIGHT	STD	Trained	NO
126	25	F	ST	HIGHSCHOOL	0.5	1	HOSPITAL	RIGHT	MOD	Trained	NO
126	25	F	ST	HIGHSCHOOL	0.5	1	HOSPITAL	RIGHT	OUT	Trained	NO
126	25	F	ST	HIGHSCHOOL	0.5	1	HOSPITAL	RIGHT	IN	Trained	YES
126	25	F	ST	HIGHSCHOOL	0.5	1	HOSPITAL	RIGHT	MOD	Trained	NO
127	24	F	ST	HIGHSCHOOL	0.5	1	HOSPITAL	LEFT	MOD	Untrained	YES
127	24	F	ST	HIGHSCHOOL	0.5	1	HOSPITAL	LEFT	IN	Untrained	NO
127	24	F	ST	HIGHSCHOOL	0.5	1	HOSPITAL	LEFT	STD	Untrained	YES
127	24	F	ST	HIGHSCHOOL	0.5	1	HOSPITAL	LEFT	IN	Untrained	NO
127	24	F	ST	HIGHSCHOOL	0.5	1	HOSPITAL	LEFT	OUT	Untrained	NO
127	24	F	ST	HIGHSCHOOL	0.5	1	HOSPITAL	LEFT	MOD	Untrained	NO
127	24	F	ST	HIGHSCHOOL	0.5	1	HOSPITAL	LEFT	STD	Untrained	NO
127	24	F	ST	HIGHSCHOOL	0.5	1	HOSPITAL	LEFT	OUT	Untrained	YES
127	24	F	ST	HIGHSCHOOL	0.5	1	HOSPITAL	LEFT	OUT	Trained	NO
127	24	F	ST	HIGHSCHOOL	0.5	1	HOSPITAL	LEFT	STD	Trained	NO
127	24	F	ST	HIGHSCHOOL	0.5	1	HOSPITAL	LEFT	MOD	Trained	NO
127	24	F	ST	HIGHSCHOOL	0.5	1	HOSPITAL	LEFT	IN	Trained	NO
127	24	F	ST	HIGHSCHOOL	0.5	1	HOSPITAL	LEFT	OUT	Trained	NO
127	24	F	ST	HIGHSCHOOL	0.5	1	HOSPITAL	LEFT	STD	Trained	NO
127	24	F	ST	HIGHSCHOOL	0.5	1	HOSPITAL	LEFT	IN	Trained	YES
127	24	F	ST	HIGHSCHOOL	0.5	1	HOSPITAL	LEFT	MOD	Trained	NO
128	29	F	CST	ASSOCIATE	1	1	OR	AMBIDEXTROUS	MOD	Untrained	NO
128	29	F	CST	ASSOCIATE	1	1	OR	AMBIDEXTROUS	OUT	Untrained	NO
128	29	F	CST	ASSOCIATE	1	1	OR	AMBIDEXTROUS	STD	Untrained	NO
128	29	F	CST	ASSOCIATE	1	1	OR	AMBIDEXTROUS	IN	Untrained	YES
128	29	F	CST	ASSOCIATE	1	1	OR	AMBIDEXTROUS	MOD	Untrained	YES
128	29	F	CST	ASSOCIATE	1	1	OR	AMBIDEXTROUS	STD	Untrained	YES
128	29	F	CST	ASSOCIATE	1	1	OR	AMBIDEXTROUS	OUT	Untrained	YES
128	29	F	CST	ASSOCIATE	1	1	OR	AMBIDEXTROUS	IN	Untrained	NO
128	29	F	CST	ASSOCIATE	1	1	OR	AMBIDEXTROUS	MOD	Trained	NO
128	29	F	CST	ASSOCIATE	1	1	OR	AMBIDEXTROUS	MOD	Trained	NO
128	29	F	CST	ASSOCIATE	1	1	OR	AMBIDEXTROUS	IN	Trained	YES
128	29	F	CST	ASSOCIATE	1	1	OR	AMBIDEXTROUS	OUT	Trained	NO
128	29	F	CST	ASSOCIATE	1	1	OR	AMBIDEXTROUS	OUT	Trained	NO
128	29	F	CST	ASSOCIATE	1	1	OR	AMBIDEXTROUS	STD	Trained	NO
128	29	F	CST	ASSOCIATE	1	1	OR	AMBIDEXTROUS	STD	Trained	NO
128	29	F	CST	ASSOCIATE	1	1	OR	AMBIDEXTROUS	IN	Trained	NO
129	24	F	CST	ASSOCIATE	0.5	1	OR	AMBIDEXTROUS	OUT	Untrained	NO
129	24	F	CST	ASSOCIATE	0.5	1	OR	AMBIDEXTROUS	IN	Untrained	NO
129	24	F	CST	ASSOCIATE	0.5	1	OR	AMBIDEXTROUS	STD	Untrained	NO
129	24	F	CST	ASSOCIATE	0.5	1	OR	AMBIDEXTROUS	OUT	Untrained	YES
129	24	F	CST	ASSOCIATE	0.5	1	OR	AMBIDEXTROUS	STD	Untrained	NO
129	24	F	CST	ASSOCIATE	0.5	1	OR	AMBIDEXTROUS	IN	Untrained	NO
129	24	F	CST	ASSOCIATE	0.5	1	OR	AMBIDEXTROUS	MOD	Untrained	NO
129	24	F	CST	ASSOCIATE	0.5	1	OR	AMBIDEXTROUS	MOD	Untrained	NO
129	24	F	CST	ASSOCIATE	0.5	1	OR	AMBIDEXTROUS	OUT	Trained	NO
129	24	F	CST	ASSOCIATE	0.5	1	OR	AMBIDEXTROUS	IN	Trained	YES
129	24	F	CST	ASSOCIATE	0.5	1	OR	AMBIDEXTROUS	STD	Trained	NO
129	24	F	CST	ASSOCIATE	0.5	1	OR	AMBIDEXTROUS	MOD	Trained	NO
129	24	F	CST	ASSOCIATE	0.5	1	OR	AMBIDEXTROUS	MOD	Trained	NO
129	24	F	CST	ASSOCIATE	0.5	1	OR	AMBIDEXTROUS	IN	Trained	NO
129	24	F	CST	ASSOCIATE	0.5	1	OR	AMBIDEXTROUS	STD	Trained	NO
129	24	F	CST	ASSOCIATE	0.5	1	OR	AMBIDEXTROUS	OUT	Trained	NO
130	21	F	CST	ASSOCIATE	0.5	1	HOSPITAL	RIGHT	MOD	Untrained	YES
130	21	F	CST	ASSOCIATE	0.5	1	HOSPITAL	RIGHT	STD	Untrained	NO
130	21	F	CST	ASSOCIATE	0.5	1	HOSPITAL	RIGHT	MOD	Untrained	NO
130	21	F	CST	ASSOCIATE	0.5	1	HOSPITAL	RIGHT	STD	Untrained	YES
130	21	F	CST	ASSOCIATE	0.5	1	HOSPITAL	RIGHT	IN	Untrained	NO
130	21	F	CST	ASSOCIATE	0.5	1	HOSPITAL	RIGHT	OUT	Untrained	NO
130	21	F	CST	ASSOCIATE	0.5	1	HOSPITAL	RIGHT	OUT	Untrained	NO
130	21	F	CST	ASSOCIATE	0.5	1	HOSPITAL	RIGHT	IN	Untrained	NO
130	21	F	CST	ASSOCIATE	0.5	1	HOSPITAL	RIGHT	OUT	Trained	NO
130	21	F	CST	ASSOCIATE	0.5	1	HOSPITAL	RIGHT	MOD	Trained	YES
130	21	F	CST	ASSOCIATE	0.5	1	HOSPITAL	RIGHT	STD	Trained	YES
130	21	F	CST	ASSOCIATE	0.5	1	HOSPITAL	RIGHT	MOD	Trained	NO
130	21	F	CST	ASSOCIATE	0.5	1	HOSPITAL	RIGHT	OUT	Trained	NO
130	21	F	CST	ASSOCIATE	0.5	1	HOSPITAL	RIGHT	IN	Trained	NO
130	21	F	CST	ASSOCIATE	0.5	1	HOSPITAL	RIGHT	IN	Trained	NO
131	38	F	CST	ASSOCIATE	0.5	1	OR	RIGHT	STD	Trained	NO
131	38	F	CST	ASSOCIATE	0.5	1	OR	RIGHT	MOD	Untrained	NO
131	38	F	CST	ASSOCIATE	0.5	1	OR	RIGHT	OUT	Untrained	YES
131	38	F	CST	ASSOCIATE	0.5	1	OR	RIGHT	STD	Untrained	NO
131	38	F	CST	ASSOCIATE	0.5	1	OR	RIGHT	OUT	Untrained	NO
131	38	F	CST	ASSOCIATE	0.5	1	OR	RIGHT	STD	Untrained	YES
131	38	F	CST	ASSOCIATE	0.5	1	OR	RIGHT	IN	Untrained	NO
131	38	F	CST	ASSOCIATE	0.5	1	OR	RIGHT	MOD	Untrained	NO
131	38	F	CST	ASSOCIATE	0.5	1	OR	RIGHT	IN	Untrained	NO
131	38	F	CST	ASSOCIATE	0.5	1	OR	RIGHT	STD	Trained	YES
131	38	F	CST	ASSOCIATE	0.5	1	OR	RIGHT	OUT	Trained	YES
131	38	F	CST	ASSOCIATE	0.5	1	OR	RIGHT	MOD	Trained	YES
131	38	F	CST	ASSOCIATE	0.5	1	OR	RIGHT	MOD	Trained	NO
131	38	F	CST	ASSOCIATE	0.5	1	OR	RIGHT	OUT	Trained	YES
131	38	F	CST	ASSOCIATE	0.5	1	OR	RIGHT	STD	Trained	YES
131	38	F	CST	ASSOCIATE	0.5	1	OR	RIGHT	IN	Trained	NO
131	38	F	CST	ASSOCIATE	0.5	1	OR	RIGHT	IN	Trained	YES
132	29	F	CST	ASSOCIATE	10	1	HOSPITAL	RIGHT	STD	Untrained	NO
132	29	F	CST	ASSOCIATE	10	1	HOSPITAL	RIGHT	OUT	Untrained	NO
132	29	F	CST	ASSOCIATE	10	1	HOSPITAL	RIGHT	IN	Untrained	NO
132	29	F	CST	ASSOCIATE	10	1	HOSPITAL	RIGHT	OUT	Untrained	NO
132	29	F	CST	ASSOCIATE	10	1	HOSPITAL	RIGHT	MOD	Untrained	NO
132	29	F	CST	ASSOCIATE	10	1	HOSPITAL	RIGHT	STD	Untrained	NO
132	29	F	CST	ASSOCIATE	10	1	HOSPITAL	RIGHT	IN	Untrained	NO
132	29	F	CST	ASSOCIATE	10	1	HOSPITAL	RIGHT	MOD	Untrained	NO
132	29	F	CST	ASSOCIATE	10	1	HOSPITAL	RIGHT	IN	Trained	NO
132	29	F	CST	ASSOCIATE	10	1	HOSPITAL	RIGHT	MOD	Trained	NO
132	29	F	CST	ASSOCIATE	10	1	HOSPITAL	RIGHT	OUT	Trained	NO
132	29	F	CST	ASSOCIATE	10	1	HOSPITAL	RIGHT	MOD	Trained	YES
132	29	F	CST	ASSOCIATE	10	1	HOSPITAL	RIGHT	OUT	Trained	NO
132	29	F	CST	ASSOCIATE	10	1	HOSPITAL	RIGHT	IN	Trained	NO
132	29	F	CST	ASSOCIATE	10	1	HOSPITAL	RIGHT	STD	Trained	NO
132	29	F	CST	ASSOCIATE	10	1	HOSPITAL	RIGHT	STD	Trained	NO
133	20	F	CST	ASSOCIATE	0.5	1	HOSPITAL	RIGHT	STD	Untrained	NO
133	20	F	CST	ASSOCIATE	0.5	1	HOSPITAL	RIGHT	STD	Untrained	YES
133	20	F	CST	ASSOCIATE	0.5	1	HOSPITAL	RIGHT	OUT	Untrained	YES
133	20	F	CST	ASSOCIATE	0.5	1	HOSPITAL	RIGHT	OUT	Untrained	NO
133	20	F	CST	ASSOCIATE	0.5	1	HOSPITAL	RIGHT	MOD	Untrained	NO
133	20	F	CST	ASSOCIATE	0.5	1	HOSPITAL	RIGHT	IN	Untrained	NO
133	20	F	CST	ASSOCIATE	0.5	1	HOSPITAL	RIGHT	MOD	Untrained	NO
133	20	F	CST	ASSOCIATE	0.5	1	HOSPITAL	RIGHT	IN	Untrained	NO
133	20	F	CST	ASSOCIATE	0.5	1	HOSPITAL	RIGHT	OUT	Trained	YES
133	20	F	CST	ASSOCIATE	0.5	1	HOSPITAL	RIGHT	IN	Trained	NO
133	20	F	CST	ASSOCIATE	0.5	1	HOSPITAL	RIGHT	STD	Trained	NO
133	20	F	CST	ASSOCIATE	0.5	1	HOSPITAL	RIGHT	MOD	Trained	NO
133	20	F	CST	ASSOCIATE	0.5	1	HOSPITAL	RIGHT	STD	Trained	NO
133	20	F	CST	ASSOCIATE	0.5	1	HOSPITAL	RIGHT	MOD	Trained	YES
133	20	F	CST	ASSOCIATE	0.5	1	HOSPITAL	RIGHT	OUT	Trained
133	20	F	CST	ASSOCIATE	0.5	1	HOSPITAL	RIGHT	IN	Trained	YES
134	45	F	CST	ASSOCIATE	11	1	OR	RIGHT	IN	Untrained	NO
134	45	F	CST	ASSOCIATE	11	1	OR	RIGHT	MOD	Untrained	NO
134	45	F	CST	ASSOCIATE	11	1	OR	RIGHT	STD	Untrained	NO
134	45	F	CST	ASSOCIATE	11	1	OR	RIGHT	MOD	Untrained	NO
134	45	F	CST	ASSOCIATE	11	1	OR	RIGHT	IN	Untrained	NO
134	45	F	CST	ASSOCIATE	11	1	OR	RIGHT	STD	Untrained	NO
134	45	F	CST	ASSOCIATE	11	1	OR	RIGHT	OUT	Untrained	NO
134	45	F	CST	ASSOCIATE	11	1	OR	RIGHT	OUT	Untrained	NO
134	45	F	CST	ASSOCIATE	11	1	OR	RIGHT	STD	Trained	NO
134	45	F	CST	ASSOCIATE	11	1	OR	RIGHT	MOD	Trained	YES
134	45	F	CST	ASSOCIATE	11	1	OR	RIGHT	STD	Trained	NO
134	45	F	CST	ASSOCIATE	11	1	OR	RIGHT	OUT	Trained	YES
134	45	F	CST	ASSOCIATE	11	1	OR	RIGHT	IN	Trained	NO
134	45	F	CST	ASSOCIATE	11	1	OR	RIGHT	IN	Trained	NO
134	45	F	CST	ASSOCIATE	11	1	OR	RIGHT	OUT	Trained	NO
[truncated: 52 more rows]

## Sheet: 135DataSet
Subject	Age	Sex	Profession	Education	YEHC	YEAT	WS	Handedness	Treatment	Training	Contamination
1	36	M	LPN	ASSOCIATE	4	2	LPN	RIGHT	MOD	Untrained	NO
1	36	M	LPN	ASSOCIATE	4	2	LPN	RIGHT	MOD	Untrained	NO
1	36	M	LPN	ASSOCIATE	4	2	LPN	RIGHT	IN	Untrained	YES
1	36	M	LPN	ASSOCIATE	4	2	LPN	RIGHT	OUT	Untrained	NO
1	36	M	LPN	ASSOCIATE	4	2	LPN	RIGHT	STD	Untrained	YES
1	36	M	LPN	ASSOCIATE	4	2	LPN	RIGHT	OUT	Untrained	NO
1	36	M	LPN	ASSOCIATE	4	2	LPN	RIGHT	IN	Untrained	YES
1	36	M	LPN	ASSOCIATE	4	2	LPN	RIGHT	STD	Untrained	NO
1	36	M	LPN	ASSOCIATE	4	2	LPN	RIGHT	OUT	Trained	NO
1	36	M	LPN	ASSOCIATE	4	2	LPN	RIGHT	IN	Trained	YES
1	36	M	LPN	ASSOCIATE	4	2	LPN	RIGHT	IN	Trained	NO
1	36	M	LPN	ASSOCIATE	4	2	LPN	RIGHT	MOD	Trained	NO
1	36	M	LPN	ASSOCIATE	4	2	LPN	RIGHT	STD	Trained	NO
1	36	M	LPN	ASSOCIATE	4	2	LPN	RIGHT	STD	Trained	NO
1	36	M	LPN	ASSOCIATE	4	2	LPN	RIGHT	OUT	Trained	NO
1	36	M	LPN	ASSOCIATE	4	2	LPN	RIGHT	MOD	Trained	NO
2	23	F	LPN	ASSOCIATE	5	1	HOSPITAL	RIGHT	OUT	Untrained	YES
2	23	F	LPN	ASSOCIATE	5	1	HOSPITAL	RIGHT	STD	Untrained	YES
2	23	F	LPN	ASSOCIATE	5	1	HOSPITAL	RIGHT	IN	Untrained	YES
2	23	F	LPN	ASSOCIATE	5	1	HOSPITAL	RIGHT	MOD	Untrained	YES
2	23	F	LPN	ASSOCIATE	5	1	HOSPITAL	RIGHT	OUT	Untrained	NO
2	23	F	LPN	ASSOCIATE	5	1	HOSPITAL	RIGHT	IN	Untrained	YES
2	23	F	LPN	ASSOCIATE	5	1	HOSPITAL	RIGHT	STD	Untrained	NO
2	23	F	LPN	ASSOCIATE	5	1	HOSPITAL	RIGHT	MOD	Untrained	NO
2	23	F	LPN	ASSOCIATE	5	1	HOSPITAL	RIGHT	STD	Trained	YES
2	23	F	LPN	ASSOCIATE	5	1	HOSPITAL	RIGHT	MOD	Trained	YES
2	23	F	LPN	ASSOCIATE	5	1	HOSPITAL	RIGHT	OUT	Trained	NO
2	23	F	LPN	ASSOCIATE	5	1	HOSPITAL	RIGHT	IN	Trained	YES
2	23	F	LPN	ASSOCIATE	5	1	HOSPITAL	RIGHT	MOD	Trained	NO
2	23	F	LPN	ASSOCIATE	5	1	HOSPITAL	RIGHT	IN	Trained	YES
2	23	F	LPN	ASSOCIATE	5	1	HOSPITAL	RIGHT	STD	Trained	YES
2	23	F	LPN	ASSOCIATE	5	1	HOSPITAL	RIGHT	OUT	Trained	NO
3	30	F	LPN	ASSOCIATE	5	1	NURSING HOME	RIGHT	IN	Untrained	NO
3	30	F	LPN	ASSOCIATE	5	1	NURSING HOME	RIGHT	OUT	Untrained	NO
3	30	F	LPN	ASSOCIATE	5	1	NURSING HOME	RIGHT	IN	Untrained	YES
3	30	F	LPN	ASSOCIATE	5	1	NURSING HOME	RIGHT	MOD	Untrained	YES
3	30	F	LPN	ASSOCIATE	5	1	NURSING HOME	RIGHT	STD	Untrained	NO
3	30	F	LPN	ASSOCIATE	5	1	NURSING HOME	RIGHT	STD	Untrained	YES
3	30	F	LPN	ASSOCIATE	5	1	NURSING HOME	RIGHT	MOD	Untrained	YES
3	30	F	LPN	ASSOCIATE	5	1	NURSING HOME	RIGHT	OUT	Untrained	NO
3	30	F	LPN	ASSOCIATE	5	1	NURSING HOME	RIGHT	OUT	Trained	NO
3	30	F	LPN	ASSOCIATE	5	1	NURSING HOME	RIGHT	MOD	Trained	NO
3	30	F	LPN	ASSOCIATE	5	1	NURSING HOME	RIGHT	IN	Trained	NO
3	30	F	LPN	ASSOCIATE	5	1	NURSING HOME	RIGHT	IN	Trained	YES
3	30	F	LPN	ASSOCIATE	5	1	NURSING HOME	RIGHT	STD	Trained	NO
3	30	F	LPN	ASSOCIATE	5	1	NURSING HOME	RIGHT	MOD	Trained	NO
3	30	F	LPN	ASSOCIATE	5	1	NURSING HOME	RIGHT	OUT	Trained	NO
3	30	F	LPN	ASSOCIATE	5	1	NURSING HOME	RIGHT	STD	Trained	YES
4	44	F	LPN	ASSOCIATE	1.5	21.5	MEDICAL AND DENTAL ENVIRONMENTS	RIGHT	OUT	Untrained	NO
4	44	F	LPN	ASSOCIATE	1.5	21.5	MEDICAL AND DENTAL ENVIRONMENTS	RIGHT	IN	Untrained	NO
4	44	F	LPN	ASSOCIATE	1.5	21.5	MEDICAL AND DENTAL ENVIRONMENTS	RIGHT	STD	Untrained	YES
4	44	F	LPN	ASSOCIATE	1.5	21.5	MEDICAL AND DENTAL ENVIRONMENTS	RIGHT	STD	Untrained	YES
4	44	F	LPN	ASSOCIATE	1.5	21.5	MEDICAL AND DENTAL ENVIRONMENTS	RIGHT	IN	Untrained	YES
4	44	F	LPN	ASSOCIATE	1.5	21.5	MEDICAL AND DENTAL ENVIRONMENTS	RIGHT	MOD	Untrained	NO
4	44	F	LPN	ASSOCIATE	1.5	21.5	MEDICAL AND DENTAL ENVIRONMENTS	RIGHT	OUT	Untrained	NO
4	44	F	LPN	ASSOCIATE	1.5	21.5	MEDICAL AND DENTAL ENVIRONMENTS	RIGHT	MOD	Untrained	NO
4	44	F	LPN	ASSOCIATE	1.5	21.5	MEDICAL AND DENTAL ENVIRONMENTS	RIGHT	MOD	Trained	NO
4	44	F	LPN	ASSOCIATE	1.5	21.5	MEDICAL AND DENTAL ENVIRONMENTS	RIGHT	IN	Trained	YES
4	44	F	LPN	ASSOCIATE	1.5	21.5	MEDICAL AND DENTAL ENVIRONMENTS	RIGHT	STD	Trained	YES
4	44	F	LPN	ASSOCIATE	1.5	21.5	MEDICAL AND DENTAL ENVIRONMENTS	RIGHT	MOD	Trained	YES
4	44	F	LPN	ASSOCIATE	1.5	21.5	MEDICAL AND DENTAL ENVIRONMENTS	RIGHT	OUT	Trained	NO
4	44	F	LPN	ASSOCIATE	1.5	21.5	MEDICAL AND DENTAL ENVIRONMENTS	RIGHT	IN	Trained	NO
4	44	F	LPN	ASSOCIATE	1.5	21.5	MEDICAL AND DENTAL ENVIRONMENTS	RIGHT	STD	Trained	NO
4	44	F	LPN	ASSOCIATE	1.5	21.5	MEDICAL AND DENTAL ENVIRONMENTS	RIGHT	OUT	Trained	NO
5	25	F	LPN	ASSOCIATE	6	1	HOME HEALTH	RIGHT	MOD	Untrained	NO
5	25	F	LPN	ASSOCIATE	6	1	HOME HEALTH	RIGHT	IN	Untrained	NO
5	25	F	LPN	ASSOCIATE	6	1	HOME HEALTH	RIGHT	OUT	Untrained	NO
5	25	F	LPN	ASSOCIATE	6	1	HOME HEALTH	RIGHT	STD	Untrained	YES
5	25	F	LPN	ASSOCIATE	6	1	HOME HEALTH	RIGHT	STD	Untrained	NO
5	25	F	LPN	ASSOCIATE	6	1	HOME HEALTH	RIGHT	MOD	Untrained	NO
5	25	F	LPN	ASSOCIATE	6	1	HOME HEALTH	RIGHT	IN	Untrained	NO
5	25	F	LPN	ASSOCIATE	6	1	HOME HEALTH	RIGHT	OUT	Untrained	NO
5	25	F	LPN	ASSOCIATE	6	1	HOME HEALTH	RIGHT	MOD	Trained	YES
5	25	F	LPN	ASSOCIATE	6	1	HOME HEALTH	RIGHT	IN	Trained	NO
5	25	F	LPN	ASSOCIATE	6	1	HOME HEALTH	RIGHT	IN	Trained	NO
5	25	F	LPN	ASSOCIATE	6	1	HOME HEALTH	RIGHT	OUT	Trained	NO
5	25	F	LPN	ASSOCIATE	6	1	HOME HEALTH	RIGHT	STD	Trained	NO
5	25	F	LPN	ASSOCIATE	6	1	HOME HEALTH	RIGHT	STD	Trained	NO
5	25	F	LPN	ASSOCIATE	6	1	HOME HEALTH	RIGHT	MOD	Trained	NO
5	25	F	LPN	ASSOCIATE	6	1	HOME HEALTH	RIGHT	OUT	Trained	NO
6	28	F	LPN	ASSOCIATE	8	1	NURSING HOME AND NURSING SCHOOL	RIGHT	OUT	Untrained	NO
6	28	F	LPN	ASSOCIATE	8	1	NURSING HOME AND NURSING SCHOOL	RIGHT	IN	Untrained	NO
6	28	F	LPN	ASSOCIATE	8	1	NURSING HOME AND NURSING SCHOOL	RIGHT	IN	Untrained	NO
6	28	F	LPN	ASSOCIATE	8	1	NURSING HOME AND NURSING SCHOOL	RIGHT	MOD	Untrained	NO
6	28	F	LPN	ASSOCIATE	8	1	NURSING HOME AND NURSING SCHOOL	RIGHT	OUT	Untrained	NO
6	28	F	LPN	ASSOCIATE	8	1	NURSING HOME AND NURSING SCHOOL	RIGHT	STD	Untrained	YES
6	28	F	LPN	ASSOCIATE	8	1	NURSING HOME AND NURSING SCHOOL	RIGHT	STD	Untrained	NO
6	28	F	LPN	ASSOCIATE	8	1	NURSING HOME AND NURSING SCHOOL	RIGHT	MOD	Untrained	NO
6	28	F	LPN	ASSOCIATE	8	1	NURSING HOME AND NURSING SCHOOL	RIGHT	IN	Trained	NO
6	28	F	LPN	ASSOCIATE	8	1	NURSING HOME AND NURSING SCHOOL	RIGHT	IN	Trained	YES
6	28	F	LPN	ASSOCIATE	8	1	NURSING HOME AND NURSING SCHOOL	RIGHT	MOD	Trained	NO
6	28	F	LPN	ASSOCIATE	8	1	NURSING HOME AND NURSING SCHOOL	RIGHT	MOD	Trained	YES
6	28	F	LPN	ASSOCIATE	8	1	NURSING HOME AND NURSING SCHOOL	RIGHT	OUT	Trained	YES
6	28	F	LPN	ASSOCIATE	8	1	NURSING HOME AND NURSING SCHOOL	RIGHT	STD	Trained	NO
6	28	F	LPN	ASSOCIATE	8	1	NURSING HOME AND NURSING SCHOOL	RIGHT	OUT	Trained	NO
6	28	F	LPN	ASSOCIATE	8	1	NURSING HOME AND NURSING SCHOOL	RIGHT	STD	Trained	NO
7	22	F	NURSINGSTUDENT	HIGHSCHOOL	1	1	HOSPITAL	RIGHT	OUT	Untrained	YES
7	22	F	NURSINGSTUDENT	HIGHSCHOOL	1	1	HOSPITAL	RIGHT	OUT	Untrained	NO
7	22	F	NURSINGSTUDENT	HIGHSCHOOL	1	1	HOSPITAL	RIGHT	IN	Untrained	YES
7	22	F	NURSINGSTUDENT	HIGHSCHOOL	1	1	HOSPITAL	RIGHT	IN	Untrained	YES
7	22	F	NURSINGSTUDENT	HIGHSCHOOL	1	1	HOSPITAL	RIGHT	MOD	Untrained	NO
7	22	F	NURSINGSTUDENT	HIGHSCHOOL	1	1	HOSPITAL	RIGHT	STD	Untrained	YES
7	22	F	NURSINGSTUDENT	HIGHSCHOOL	1	1	HOSPITAL	RIGHT	MOD	Untrained	YES
7	22	F	NURSINGSTUDENT	HIGHSCHOOL	1	1	HOSPITAL	RIGHT	STD	Untrained	NO
7	22	F	NURSINGSTUDENT	HIGHSCHOOL	1	1	HOSPITAL	RIGHT	OUT	Trained	NO
7	22	F	NURSINGSTUDENT	HIGHSCHOOL	1	1	HOSPITAL	RIGHT	IN	Trained	NO
7	22	F	NURSINGSTUDENT	HIGHSCHOOL	1	1	HOSPITAL	RIGHT	IN	Trained	NO
7	22	F	NURSINGSTUDENT	HIGHSCHOOL	1	1	HOSPITAL	RIGHT	MOD	Trained	YES
7	22	F	NURSINGSTUDENT	HIGHSCHOOL	1	1	HOSPITAL	RIGHT	MOD	Trained	NO
7	22	F	NURSINGSTUDENT	HIGHSCHOOL	1	1	HOSPITAL	RIGHT	OUT	Trained	NO
7	22	F	NURSINGSTUDENT	HIGHSCHOOL	1	1	HOSPITAL	RIGHT	STD	Trained	NO
7	22	F	NURSINGSTUDENT	HIGHSCHOOL	1	1	HOSPITAL	RIGHT	STD	Trained	NO
8								RIGHT	STD	Untrained	NO
8								RIGHT	IN	Untrained	YES
8								RIGHT	MOD	Untrained	NO
8								RIGHT	OUT	Untrained	NO
8								RIGHT	MOD	Untrained	YES
8								RIGHT	STD	Untrained	YES
8								RIGHT	IN	Untrained	YES
8								RIGHT	OUT	Untrained	NO
8								RIGHT	OUT	Trained	NO
8								RIGHT	IN	Trained	NO
8								RIGHT	STD	Trained	NO
8								RIGHT	OUT	Trained	NO
8								RIGHT	MOD	Trained	NO
8								RIGHT	STD	Trained	NO
8								RIGHT	MOD	Trained	NO
8								RIGHT	IN	Trained	NO
9	37	M	NURSINGSTUDENT	BACHELOR	14	14	ER/OR	AMBIDEXTROUS	MOD	Untrained	NO
9	37	M	NURSINGSTUDENT	BACHELOR	14	14	ER/OR	AMBIDEXTROUS	OUT	Untrained	NO
9	37	M	NURSINGSTUDENT	BACHELOR	14	14	ER/OR	AMBIDEXTROUS	STD	Untrained	NO
9	37	M	NURSINGSTUDENT	BACHELOR	14	14	ER/OR	AMBIDEXTROUS	OUT	Untrained	NO
9	37	M	NURSINGSTUDENT	BACHELOR	14	14	ER/OR	AMBIDEXTROUS	MOD	Untrained	NO
9	37	M	NURSINGSTUDENT	BACHELOR	14	14	ER/OR	AMBIDEXTROUS	IN	Untrained	NO
9	37	M	NURSINGSTUDENT	BACHELOR	14	14	ER/OR	AMBIDEXTROUS	STD	Untrained	NO
9	37	M	NURSINGSTUDENT	BACHELOR	14	14	ER/OR	AMBIDEXTROUS	IN	Untrained	YES
9	37	M	NURSINGSTUDENT	BACHELOR	14	14	ER/OR	AMBIDEXTROUS	STD	Trained	YES
9	37	M	NURSINGSTUDENT	BACHELOR	14	14	ER/OR	AMBIDEXTROUS	IN	Trained	NO
9	37	M	NURSINGSTUDENT	BACHELOR	14	14	ER/OR	AMBIDEXTROUS	STD	Trained	NO
9	37	M	NURSINGSTUDENT	BACHELOR	14	14	ER/OR	AMBIDEXTROUS	OUT	Trained	NO
9	37	M	NURSINGSTUDENT	BACHELOR	14	14	ER/OR	AMBIDEXTROUS	MOD	Trained	NO
9	37	M	NURSINGSTUDENT	BACHELOR	14	14	ER/OR	AMBIDEXTROUS	IN	Trained	NO
9	37	M	NURSINGSTUDENT	BACHELOR	14	14	ER/OR	AMBIDEXTROUS	OUT	Trained	NO
9	37	M	NURSINGSTUDENT	BACHELOR	14	14	ER/OR	AMBIDEXTROUS	MOD	Trained	NO
10	23	F	CENA	ASSOCIATE	5	0.5	ASSISTING LIVING/NURSING HOME	RIGHT	MOD	Untrained	NO
10	23	F	CENA	ASSOCIATE	5	0.5	ASSISTING LIVING/NURSING HOME	RIGHT	OUT	Untrained	YES
10	23	F	CENA	ASSOCIATE	5	0.5	ASSISTING LIVING/NURSING HOME	RIGHT	IN	Untrained	NO
10	23	F	CENA	ASSOCIATE	5	0.5	ASSISTING LIVING/NURSING HOME	RIGHT	MOD	Untrained	NO
10	23	F	CENA	ASSOCIATE	5	0.5	ASSISTING LIVING/NURSING HOME	RIGHT	OUT	Untrained	NO
10	23	F	CENA	ASSOCIATE	5	0.5	ASSISTING LIVING/NURSING HOME	RIGHT	STD	Untrained	YES
10	23	F	CENA	ASSOCIATE	5	0.5	ASSISTING LIVING/NURSING HOME	RIGHT	IN	Untrained	NO
10	23	F	CENA	ASSOCIATE	5	0.5	ASSISTING LIVING/NURSING HOME	RIGHT	STD	Untrained	YES
10	23	F	CENA	ASSOCIATE	5	0.5	ASSISTING LIVING/NURSING HOME	RIGHT	STD	Trained	NO
10	23	F	CENA	ASSOCIATE	5	0.5	ASSISTING LIVING/NURSING HOME	RIGHT	OUT	Trained	NO
10	23	F	CENA	ASSOCIATE	5	0.5	ASSISTING LIVING/NURSING HOME	RIGHT	MOD	Trained	YES
10	23	F	CENA	ASSOCIATE	5	0.5	ASSISTING LIVING/NURSING HOME	RIGHT	MOD	Trained	NO
10	23	F	CENA	ASSOCIATE	5	0.5	ASSISTING LIVING/NURSING HOME	RIGHT	IN	Trained	NO
10	23	F	CENA	ASSOCIATE	5	0.5	ASSISTING LIVING/NURSING HOME	RIGHT	STD	Trained	NO
10	23	F	CENA	ASSOCIATE	5	0.5	ASSISTING LIVING/NURSING HOME	RIGHT	IN	Trained	NO
10	35	F	NURSE	ASSOCIATE	2	0.5	ASSISTING LIVING/NURSING HOME	RIGHT	OUT	Trained	NO
11	35	F	NURSE	ASSOCIATE	2	1	HOME HEALTH AIDE	RIGHT	MOD	Untrained	NO
11	35	F	NURSE	ASSOCIATE	2	1	HOME HEALTH AIDE	RIGHT	STD	Untrained	NO
11	35	F	NURSE	ASSOCIATE	2	1	HOME HEALTH AIDE	RIGHT	OUT	Untrained	NO
11	35	F	NURSE	ASSOCIATE	2	1	HOME HEALTH AIDE	RIGHT	STD	Untrained	NO
11	35	F	NURSE	ASSOCIATE	2	1	HOME HEALTH AIDE	RIGHT	IN	Untrained	NO
11	35	F	NURSE	ASSOCIATE	2	1	HOME HEALTH AIDE	RIGHT	IN	Untrained	NO
11	35	F	NURSE	ASSOCIATE	2	1	HOME HEALTH AIDE	RIGHT	MOD	Untrained	NO
11	35	F	NURSE	ASSOCIATE	2	1	HOME HEALTH AIDE	RIGHT	OUT	Untrained	NO
11	35	F	NURSE	ASSOCIATE	2	1	HOME HEALTH AIDE	RIGHT	STD	Trained	YES
11	35	F	NURSE	ASSOCIATE	2	1	HOME HEALTH AIDE	RIGHT	OUT	Trained	NO
11	35	F	NURSE	ASSOCIATE	2	1	HOME HEALTH AIDE	RIGHT	IN	Trained	NO
11	35	F	NURSE	ASSOCIATE	2	1	HOME HEALTH AIDE	RIGHT	STD	Trained	NO
11	35	F	NURSE	ASSOCIATE	2	1	HOME HEALTH AIDE	RIGHT	MOD	Trained	NO
11	35	F	NURSE	ASSOCIATE	2	1	HOME HEALTH AIDE	RIGHT	IN	Trained	YES
11	35	F	NURSE	ASSOCIATE	2	1	HOME HEALTH AIDE	RIGHT	MOD	Trained	NO
11	35	F	NURSE	ASSOCIATE	2	1	HOME HEALTH AIDE	RIGHT	OUT	Trained	NO
12	25	F	STUDENT	ASSOCIATE	6	2	IN HOME HEALTH	RIGHT	IN	Untrained	NO
12	25	F	STUDENT	ASSOCIATE	6	2	IN HOME HEALTH	RIGHT	OUT	Untrained	NO
12	25	F	STUDENT	ASSOCIATE	6	2	IN HOME HEALTH	RIGHT	STD	Untrained	NO
12	25	F	STUDENT	ASSOCIATE	6	2	IN HOME HEALTH	RIGHT	STD	Untrained	YES
12	25	F	STUDENT	ASSOCIATE	6	2	IN HOME HEALTH	RIGHT	MOD	Untrained	YES
12	25	F	STUDENT	ASSOCIATE	6	2	IN HOME HEALTH	RIGHT	OUT	Untrained	NO
12	25	F	STUDENT	ASSOCIATE	6	2	IN HOME HEALTH	RIGHT	MOD	Untrained	NO
12	25	F	STUDENT	ASSOCIATE	6	2	IN HOME HEALTH	RIGHT	IN	Untrained	NO
12	25	F	STUDENT	ASSOCIATE	6	2	IN HOME HEALTH	RIGHT	IN	Trained	YES
12	25	F	STUDENT	ASSOCIATE	6	2	IN HOME HEALTH	RIGHT	IN	Trained	NO
12	25	F	STUDENT	ASSOCIATE	6	2	IN HOME HEALTH	RIGHT	STD	Trained	NO
12	25	F	STUDENT	ASSOCIATE	6	2	IN HOME HEALTH	RIGHT	OUT	Trained	NO
12	25	F	STUDENT	ASSOCIATE	6	2	IN HOME HEALTH	RIGHT	MOD	Trained	YES
12	25	F	STUDENT	ASSOCIATE	6	2	IN HOME HEALTH	RIGHT	OUT	Trained	NO
12	25	F	STUDENT	ASSOCIATE	6	2	IN HOME HEALTH	RIGHT	STD	Trained	NO
12	25	F	STUDENT	ASSOCIATE	6	2	IN HOME HEALTH	RIGHT	MOD	Trained	NO
13	29	F	LPN	BACHELOR	8	8	LPN	RIGHT	IN	Untrained	NO
13	29	F	LPN	BACHELOR	8	8	LPN	RIGHT	OUT	Untrained	YES
13	29	F	LPN	BACHELOR	8	8	LPN	RIGHT	OUT	Untrained	YES
13	29	F	LPN	BACHELOR	8	8	LPN	RIGHT	IN	Untrained	YES
13	29	F	LPN	BACHELOR	8	8	LPN	RIGHT	MOD	Untrained	NO
13	29	F	LPN	BACHELOR	8	8	LPN	RIGHT	STD	Untrained	NO
13	29	F	LPN	BACHELOR	8	8	LPN	RIGHT	STD	Untrained	NO
13	29	F	LPN	BACHELOR	8	8	LPN	RIGHT	MOD	Untrained	NO
13	29	F	LPN	BACHELOR	8	8	LPN	RIGHT	IN	Trained	NO
13	29	F	LPN	BACHELOR	8	8	LPN	RIGHT	STD	Trained	NO
13	29	F	LPN	BACHELOR	8	8	LPN	RIGHT	MOD	Trained	NO
13	29	F	LPN	BACHELOR	8	8	LPN	RIGHT	OUT	Trained	NO
13	29	F	LPN	BACHELOR	8	8	LPN	RIGHT	OUT	Trained	NO
13	29	F	LPN	BACHELOR	8	8	LPN	RIGHT	MOD	Trained	NO
13	29	F	LPN	BACHELOR	8	8	LPN	RIGHT	STD	Trained	NO
13	29	F	LPN	BACHELOR	8	8	LPN	RIGHT	IN	Trained	YES
14	23	F	NURSINGSTUDENT	BACHELOR	6	5	URGENT CARE/PRIMARY CARE OFFICE	RIGHT	MOD	Untrained	NO
14	23	F	NURSINGSTUDENT	BACHELOR	6	5	URGENT CARE/PRIMARY CARE OFFICE	RIGHT	IN	Untrained	YES
14	23	F	NURSINGSTUDENT	BACHELOR	6	5	URGENT CARE/PRIMARY CARE OFFICE	RIGHT	OUT	Untrained	NO
14	23	F	NURSINGSTUDENT	BACHELOR	6	5	URGENT CARE/PRIMARY CARE OFFICE	RIGHT	MOD	Untrained	NO
14	23	F	NURSINGSTUDENT	BACHELOR	6	5	URGENT CARE/PRIMARY CARE OFFICE	RIGHT	STD	Untrained	NO
14	23	F	NURSINGSTUDENT	BACHELOR	6	5	URGENT CARE/PRIMARY CARE OFFICE	RIGHT	OUT	Untrained	YES
14	23	F	NURSINGSTUDENT	BACHELOR	6	5	URGENT CARE/PRIMARY CARE OFFICE	RIGHT	STD	Untrained	NO
14	23	F	NURSINGSTUDENT	BACHELOR	6	5	URGENT CARE/PRIMARY CARE OFFICE	RIGHT	IN	Untrained	NO
14	23	F	NURSINGSTUDENT	BACHELOR	6	5	URGENT CARE/PRIMARY CARE OFFICE	RIGHT	IN	Trained	NO
14	23	F	NURSINGSTUDENT	BACHELOR	6	5	URGENT CARE/PRIMARY CARE OFFICE	RIGHT	OUT	Trained	YES
14	23	F	NURSINGSTUDENT	BACHELOR	6	5	URGENT CARE/PRIMARY CARE OFFICE	RIGHT	MOD	Trained	NO
14	23	F	NURSINGSTUDENT	BACHELOR	6	5	URGENT CARE/PRIMARY CARE OFFICE	RIGHT	OUT	Trained	NO
14	23	F	NURSINGSTUDENT	BACHELOR	6	5	URGENT CARE/PRIMARY CARE OFFICE	RIGHT	STD	Trained	YES
14	23	F	NURSINGSTUDENT	BACHELOR	6	5	URGENT CARE/PRIMARY CARE OFFICE	RIGHT	STD	Trained	NO
14	23	F	NURSINGSTUDENT	BACHELOR	6	5	URGENT CARE/PRIMARY CARE OFFICE	RIGHT	MOD	Trained	NO
14	23	F	NURSINGSTUDENT	BACHELOR	6	5	URGENT CARE/PRIMARY CARE OFFICE	RIGHT	IN	Trained	NO
15	25	M	RN	BACHELOR	3.5	1.5	NURSING HOME	RIGHT	IN	Untrained	NO
15	25	M	RN	BACHELOR	3.5	1.5	NURSING HOME	RIGHT	IN	Untrained	NO
15	25	M	RN	BACHELOR	3.5	1.5	NURSING HOME	RIGHT	STD	Untrained	NO
15	25	M	RN	BACHELOR	3.5	1.5	NURSING HOME	RIGHT	STD	Untrained	NO
15	25	M	RN	BACHELOR	3.5	1.5	NURSING HOME	RIGHT	MOD	Untrained	NO
15	25	M	RN	BACHELOR	3.5	1.5	NURSING HOME	RIGHT	OUT	Untrained	NO
15	25	M	RN	BACHELOR	3.5	1.5	NURSING HOME	RIGHT	MOD	Untrained	NO
15	25	M	RN	BACHELOR	3.5	1.5	NURSING HOME	RIGHT	OUT	Untrained	NO
15	25	M	RN	BACHELOR	3.5	1.5	NURSING HOME	RIGHT	OUT	Trained	NO
15	25	M	RN	BACHELOR	3.5	1.5	NURSING HOME	RIGHT	IN	Trained	YES
15	25	M	RN	BACHELOR	3.5	1.5	NURSING HOME	RIGHT	MOD	Trained	NO
15	25	M	RN	BACHELOR	3.5	1.5	NURSING HOME	RIGHT	STD	Trained	NO
15	25	M	RN	BACHELOR	3.5	1.5	NURSING HOME	RIGHT	OUT	Trained	NO
15	25	M	RN	BACHELOR	3.5	1.5	NURSING HOME	RIGHT	STD	Trained	YES
15	25	M	RN	BACHELOR	3.5	1.5	NURSING HOME	RIGHT	IN	Trained	NO
15	25	M	RN	BACHELOR	3.5	1.5	NURSING HOME	RIGHT	MOD	Trained
16	35	F	STUDENT	BACHELOR	8	1	PCH/TECH ICU	RIGHT	IN	Untrained	NO
16	35	F	STUDENT	BACHELOR	8	1	PCH/TECH ICU	RIGHT	OUT	Untrained	NO
16	35	F	STUDENT	BACHELOR	8	1	PCH/TECH ICU	RIGHT	MOD	Untrained	YES
16	35	F	STUDENT	BACHELOR	8	1	PCH/TECH ICU	RIGHT	MOD	Untrained	NO
16	35	F	STUDENT	BACHELOR	8	1	PCH/TECH ICU	RIGHT	IN	Untrained	NO
16	35	F	STUDENT	BACHELOR	8	1	PCH/TECH ICU	RIGHT	STD	Untrained	NO
16	35	F	STUDENT	BACHELOR	8	1	PCH/TECH ICU	RIGHT	OUT	Untrained	NO
16	35	F	STUDENT	BACHELOR	8	1	PCH/TECH ICU	RIGHT	STD	Untrained	NO
16	35	F	STUDENT	BACHELOR	8	1	PCH/TECH ICU	RIGHT	OUT	Trained	YES
16	35	F	STUDENT	BACHELOR	8	1	PCH/TECH ICU	RIGHT	MOD	Trained	NO
16	35	F	STUDENT	BACHELOR	8	1	PCH/TECH ICU	RIGHT	IN	Trained	NO
16	35	F	STUDENT	BACHELOR	8	1	PCH/TECH ICU	RIGHT	OUT	Trained	NO
16	35	F	STUDENT	BACHELOR	8	1	PCH/TECH ICU	RIGHT	IN	Trained	NO
16	35	F	STUDENT	BACHELOR	8	1	PCH/TECH ICU	RIGHT	MOD	Trained	YES
16	35	F	STUDENT	BACHELOR	8	1	PCH/TECH ICU	RIGHT	STD	Trained	NO
16	35	F	STUDENT	BACHELOR	8	1	PCH/TECH ICU	RIGHT	STD	Trained	NO
17	30	F	LPN	BACHELOR	7	1	LTC	RIGHT	OUT	Untrained	YES
17	30	F	LPN	BACHELOR	7	1	LTC	RIGHT	OUT	Untrained	NO
17	30	F	LPN	BACHELOR	7	1	LTC	RIGHT	MOD	Untrained	NO
17	30	F	LPN	BACHELOR	7	1	LTC	RIGHT	STD	Untrained	YES
17	30	F	LPN	BACHELOR	7	1	LTC	RIGHT	IN	Untrained	YES
17	30	F	LPN	BACHELOR	7	1	LTC	RIGHT	STD	Untrained	NO
17	30	F	LPN	BACHELOR	7	1	LTC	RIGHT	IN	Untrained	NO
17	30	F	LPN	BACHELOR	7	1	LTC	RIGHT	MOD	Untrained	NO
17	30	F	LPN	BACHELOR	7	1	LTC	RIGHT	IN	Trained	NO
17	30	F	LPN	BACHELOR	7	1	LTC	RIGHT	OUT	Trained	NO
17	30	F	LPN	BACHELOR	7	1	LTC	RIGHT	STD	Trained	NO
17	30	F	LPN	BACHELOR	7	1	LTC	RIGHT	OUT	Trained	NO
17	30	F	LPN	BACHELOR	7	1	LTC	RIGHT	MOD	Trained	YES
17	30	F	LPN	BACHELOR	7	1	LTC	RIGHT	STD	Trained	YES
17	30	F	LPN	BACHELOR	7	1	LTC	RIGHT	IN	Trained	YES
17	30	F	LPN	BACHELOR	7	1	LTC	RIGHT	MOD	Trained	YES
18	46	F	NURSINGSTUDENT	ASSOCIATE	8	2	SPARROW HOSPITAL	LEFT	IN	Untrained	YES
18	46	F	NURSINGSTUDENT	ASSOCIATE	8	2	SPARROW HOSPITAL	LEFT	STD	Untrained	YES
18	46	F	NURSINGSTUDENT	ASSOCIATE	8	2	SPARROW HOSPITAL	LEFT	IN	Untrained	YES
18	46	F	NURSINGSTUDENT	ASSOCIATE	8	2	SPARROW HOSPITAL	LEFT	MOD	Untrained	YES
18	46	F	NURSINGSTUDENT	ASSOCIATE	8	2	SPARROW HOSPITAL	LEFT	OUT	Untrained	YES
18	46	F	NURSINGSTUDENT	ASSOCIATE	8	2	SPARROW HOSPITAL	LEFT	MOD	Untrained	NO
18	46	F	NURSINGSTUDENT	ASSOCIATE	8	2	SPARROW HOSPITAL	LEFT	STD	Untrained	YES
18	46	F	NURSINGSTUDENT	ASSOCIATE	8	2	SPARROW HOSPITAL	LEFT	OUT	Untrained	YES
18	46	F	NURSINGSTUDENT	ASSOCIATE	8	2	SPARROW HOSPITAL	LEFT	IN	Trained	YES
18	46	F	NURSINGSTUDENT	ASSOCIATE	8	2	SPARROW HOSPITAL	LEFT	OUT	Trained	NO
18	46	F	NURSINGSTUDENT	ASSOCIATE	8	2	SPARROW HOSPITAL	LEFT	MOD	Trained	YES
18	46	F	NURSINGSTUDENT	ASSOCIATE	8	2	SPARROW HOSPITAL	LEFT	STD	Trained	YES
18	46	F	NURSINGSTUDENT	ASSOCIATE	8	2	SPARROW HOSPITAL	LEFT	IN	Trained	YES
18	46	F	NURSINGSTUDENT	ASSOCIATE	8	2	SPARROW HOSPITAL	LEFT	MOD	Trained	YES
18	46	F	NURSINGSTUDENT	ASSOCIATE	8	2	SPARROW HOSPITAL	LEFT	STD	Trained	YES
18	46	F	NURSINGSTUDENT	ASSOCIATE	8	2	SPARROW HOSPITAL	LEFT	OUT	Trained	YES
19	38	F	LPN	ASSOCIATE	20	1	HOMECARE SETTING	RIGHT	MOD	Untrained	YES
19	38	F	LPN	ASSOCIATE	20	1	HOMECARE SETTING	RIGHT	IN	Untrained	NO
19	38	F	LPN	ASSOCIATE	20	1	HOMECARE SETTING	RIGHT	MOD	Untrained	NO
19	38	F	LPN	ASSOCIATE	20	1	HOMECARE SETTING	RIGHT	OUT	Untrained	NO
19	38	F	LPN	ASSOCIATE	20	1	HOMECARE SETTING	RIGHT	STD	Untrained	NO
19	38	F	LPN	ASSOCIATE	20	1	HOMECARE SETTING	RIGHT	OUT	Untrained	NO
19	38	F	LPN	ASSOCIATE	20	1	HOMECARE SETTING	RIGHT	STD	Untrained	NO
19	38	F	LPN	ASSOCIATE	20	1	HOMECARE SETTING	RIGHT	IN	Untrained	NO
19	38	F	LPN	ASSOCIATE	20	1	HOMECARE SETTING	RIGHT	STD	Trained	NO
19	38	F	LPN	ASSOCIATE	20	1	HOMECARE SETTING	RIGHT	IN	Trained	NO
19	38	F	LPN	ASSOCIATE	20	1	HOMECARE SETTING	RIGHT	MOD	Trained	NO
19	38	F	LPN	ASSOCIATE	20	1	HOMECARE SETTING	RIGHT	IN	Trained	NO
19	38	F	LPN	ASSOCIATE	20	1	HOMECARE SETTING	RIGHT	OUT	Trained	NO
19	38	F	LPN	ASSOCIATE	20	1	HOMECARE SETTING	RIGHT	OUT	Trained	NO
19	38	F	LPN	ASSOCIATE	20	1	HOMECARE SETTING	RIGHT	STD	Trained	NO
19	38	F	LPN	ASSOCIATE	20	1	HOMECARE SETTING	RIGHT	MOD	Trained	NO
20	35	F	STUDENT	ASSOCIATE	6	2		RIGHT	MOD	Untrained	YES
20	35	F	STUDENT	ASSOCIATE	6	2		RIGHT	MOD	Untrained	NO
20	35	F	STUDENT	ASSOCIATE	6	2		RIGHT	OUT	Untrained	NO
20	35	F	STUDENT	ASSOCIATE	6	2		RIGHT	STD	Untrained	YES
20	35	F	STUDENT	ASSOCIATE	6	2		RIGHT	IN	Untrained	NO
20	35	F	STUDENT	ASSOCIATE	6	2		RIGHT	IN	Untrained	NO
20	35	F	STUDENT	ASSOCIATE	6	2		RIGHT	OUT	Untrained	YES
20	35	F	STUDENT	ASSOCIATE	6	2		RIGHT	STD	Untrained	YES
20	35	F	STUDENT	ASSOCIATE	6	2		RIGHT	MOD	Trained	YES
20	35	F	STUDENT	ASSOCIATE	6	2		RIGHT	STD	Trained	NO
20	35	F	STUDENT	ASSOCIATE	6	2		RIGHT	OUT	Trained	YES
20	35	F	STUDENT	ASSOCIATE	6	2		RIGHT	STD	Trained	NO
20	35	F	STUDENT	ASSOCIATE	6	2		RIGHT	IN	Trained	NO
20	35	F	STUDENT	ASSOCIATE	6	2		RIGHT	MOD	Trained	YES
20	35	F	STUDENT	ASSOCIATE	6	2		RIGHT	IN	Trained	YES
20	35	F	STUDENT	ASSOCIATE	6	2		RIGHT	OUT	Trained	NO
21	30	F	RNSTUDENT	HIGHSCHOOL	3	0.5	STUDENT NURSE/PHLEBOTOMIST	RIGHT	STD	Untrained	NO
21	30	F	RNSTUDENT	HIGHSCHOOL	3	0.5	STUDENT NURSE/PHLEBOTOMIST	RIGHT	OUT	Untrained	NO
21	30	F	RNSTUDENT	HIGHSCHOOL	3	0.5	STUDENT NURSE/PHLEBOTOMIST	RIGHT	MOD	Untrained	NO
21	30	F	RNSTUDENT	HIGHSCHOOL	3	0.5	STUDENT NURSE/PHLEBOTOMIST	RIGHT	IN	Untrained	NO
21	30	F	RNSTUDENT	HIGHSCHOOL	3	0.5	STUDENT NURSE/PHLEBOTOMIST	RIGHT	OUT	Untrained	NO
21	30	F	RNSTUDENT	HIGHSCHOOL	3	0.5	STUDENT NURSE/PHLEBOTOMIST	RIGHT	MOD	Untrained	YES
21	30	F	RNSTUDENT	HIGHSCHOOL	3	0.5	STUDENT NURSE/PHLEBOTOMIST	RIGHT	STD	Untrained	NO
21	30	F	RNSTUDENT	HIGHSCHOOL	3	0.5	STUDENT NURSE/PHLEBOTOMIST	RIGHT	IN	Untrained	NO
21	30	F	RNSTUDENT	HIGHSCHOOL	3	0.5	STUDENT NURSE/PHLEBOTOMIST	RIGHT	STD	Trained	YES
21	30	F	RNSTUDENT	HIGHSCHOOL	3	0.5	STUDENT NURSE/PHLEBOTOMIST	RIGHT	OUT	Trained	YES
21	30	F	RNSTUDENT	HIGHSCHOOL	3	0.5	STUDENT NURSE/PHLEBOTOMIST	RIGHT	MOD	Trained	NO
21	30	F	RNSTUDENT	HIGHSCHOOL	3	0.5	STUDENT NURSE/PHLEBOTOMIST	RIGHT	MOD	Trained	NO
21	30	F	RNSTUDENT	HIGHSCHOOL	3	0.5	STUDENT NURSE/PHLEBOTOMIST	RIGHT	IN	Trained	NO
21	30	F	RNSTUDENT	HIGHSCHOOL	3	0.5	STUDENT NURSE/PHLEBOTOMIST	RIGHT	STD	Trained	NO
21	30	F	RNSTUDENT	HIGHSCHOOL	3	0.5	STUDENT NURSE/PHLEBOTOMIST	RIGHT	OUT	Trained	NO
21	30	F	RNSTUDENT	HIGHSCHOOL	3	0.5	STUDENT NURSE/PHLEBOTOMIST	RIGHT	IN	Trained	NO
22	29	F	LPN	ASSOCIATE	6	2	LABOR AND DELIVERY HEALTH UNIT COORDINATOR	RIGHT	IN	Untrained	YES
22	29	F	LPN	ASSOCIATE	6	2	LABOR AND DELIVERY HEALTH UNIT COORDINATOR	RIGHT	IN	Untrained	NO
22	29	F	LPN	ASSOCIATE	6	2	LABOR AND DELIVERY HEALTH UNIT COORDINATOR	RIGHT	MOD	Untrained	YES
22	29	F	LPN	ASSOCIATE	6	2	LABOR AND DELIVERY HEALTH UNIT COORDINATOR	RIGHT	STD	Untrained	NO
22	29	F	LPN	ASSOCIATE	6	2	LABOR AND DELIVERY HEALTH UNIT COORDINATOR	RIGHT	STD	Untrained	NO
22	29	F	LPN	ASSOCIATE	6	2	LABOR AND DELIVERY HEALTH UNIT COORDINATOR	RIGHT	OUT	Untrained	YES
22	29	F	LPN	ASSOCIATE	6	2	LABOR AND DELIVERY HEALTH UNIT COORDINATOR	RIGHT	OUT	Untrained	NO
22	29	F	LPN	ASSOCIATE	6	2	LABOR AND DELIVERY HEALTH UNIT COORDINATOR	RIGHT	MOD	Untrained
22	29	F	LPN	ASSOCIATE	6	2	LABOR AND DELIVERY HEALTH UNIT COORDINATOR	RIGHT	IN	Trained	YES
22	29	F	LPN	ASSOCIATE	6	2	LABOR AND DELIVERY HEALTH UNIT COORDINATOR	RIGHT	MOD	Trained	YES
22	29	F	LPN	ASSOCIATE	6	2	LABOR AND DELIVERY HEALTH UNIT COORDINATOR	RIGHT	STD	Trained	YES
22	29	F	LPN	ASSOCIATE	6	2	LABOR AND DELIVERY HEALTH UNIT COORDINATOR	RIGHT	OUT	Trained	NO
22	29	F	LPN	ASSOCIATE	6	2	LABOR AND DELIVERY HEALTH UNIT COORDINATOR	RIGHT	STD	Trained	NO
22	29	F	LPN	ASSOCIATE	6	2	LABOR AND DELIVERY HEALTH UNIT COORDINATOR	RIGHT	IN	Trained	NO
22	29	F	LPN	ASSOCIATE	6	2	LABOR AND DELIVERY HEALTH UNIT COORDINATOR	RIGHT	OUT	Trained	NO
22	29	F	LPN	ASSOCIATE	6	2	LABOR AND DELIVERY HEALTH UNIT COORDINATOR	RIGHT	MOD	Trained	NO
23	27	F	NURSINGSTUDENT	BACHELOR	1	1	NURSING CLINICAL	RIGHT	OUT	Untrained	NO
23	27	F	NURSINGSTUDENT	BACHELOR	1	1	NURSING CLINICAL	RIGHT	IN	Untrained	NO
23	27	F	NURSINGSTUDENT	BACHELOR	1	1	NURSING CLINICAL	RIGHT	STD	Untrained	NO
23	27	F	NURSINGSTUDENT	BACHELOR	1	1	NURSING CLINICAL	RIGHT	IN	Untrained	NO
23	27	F	NURSINGSTUDENT	BACHELOR	1	1	NURSING CLINICAL	RIGHT	MOD	Untrained
23	27	F	NURSINGSTUDENT	BACHELOR	1	1	NURSING CLINICAL	RIGHT	MOD	Untrained	NO
23	27	F	NURSINGSTUDENT	BACHELOR	1	1	NURSING CLINICAL	RIGHT	STD	Untrained	NO
23	27	F	NURSINGSTUDENT	BACHELOR	1	1	NURSING CLINICAL	RIGHT	OUT	Untrained	NO
23	27	F	NURSINGSTUDENT	BACHELOR	1	1	NURSING CLINICAL	RIGHT	IN	Trained	NO
23	27	F	NURSINGSTUDENT	BACHELOR	1	1	NURSING CLINICAL	RIGHT	MOD	Trained	NO
23	27	F	NURSINGSTUDENT	BACHELOR	1	1	NURSING CLINICAL	RIGHT	STD	Trained	NO
23	27	F	NURSINGSTUDENT	BACHELOR	1	1	NURSING CLINICAL	RIGHT	IN	Trained	NO
23	27	F	NURSINGSTUDENT	BACHELOR	1	1	NURSING CLINICAL	RIGHT	STD	Trained	NO
23	27	F	NURSINGSTUDENT	BACHELOR	1	1	NURSING CLINICAL	RIGHT	MOD	Trained	NO
23	27	F	NURSINGSTUDENT	BACHELOR	1	1	NURSING CLINICAL	RIGHT	OUT	Trained	NO
23	27	F	NURSINGSTUDENT	BACHELOR	1	1	NURSING CLINICAL	RIGHT	OUT	Trained	YES
24	25	F	CENA	BACHELOR	1	1	HOSPITAL	RIGHT	MOD	Untrained	YES
24	25	F	CENA	BACHELOR	1	1	HOSPITAL	RIGHT	IN	Untrained	YES
24	25	F	CENA	BACHELOR	1	1	HOSPITAL	RIGHT	OUT	Untrained	YES
24	25	F	CENA	BACHELOR	1	1	HOSPITAL	RIGHT	MOD	Untrained	YES
24	25	F	CENA	BACHELOR	1	1	HOSPITAL	RIGHT	OUT	Untrained	YES
24	25	F	CENA	BACHELOR	1	1	HOSPITAL	RIGHT	IN	Untrained	NO
24	25	F	CENA	BACHELOR	1	1	HOSPITAL	RIGHT	STD	Untrained	NO
24	25	F	CENA	BACHELOR	1	1	HOSPITAL	RIGHT	STD	Untrained	YES
24	25	F	CENA	BACHELOR	1	1	HOSPITAL	RIGHT	STD	Trained	YES
24	25	F	CENA	BACHELOR	1	1	HOSPITAL	RIGHT	IN	Trained	YES
24	25	F	CENA	BACHELOR	1	1	HOSPITAL	RIGHT	IN	Trained	NO
24	25	F	CENA	BACHELOR	1	1	HOSPITAL	RIGHT	MOD	Trained	YES
24	25	F	CENA	BACHELOR	1	1	HOSPITAL	RIGHT	OUT	Trained	NO
24	25	F	CENA	BACHELOR	1	1	HOSPITAL	RIGHT	MOD	Trained	NO
24	25	F	CENA	BACHELOR	1	1	HOSPITAL	RIGHT	OUT	Trained	NO
24	25	F	CENA	BACHELOR	1	1	HOSPITAL	RIGHT	STD	Trained	YES
25	25	F	CENA	BACHELOR	2.5	1	SUB-ACUTE REHAB	RIGHT	IN	Untrained	NO
25	25	F	CENA	BACHELOR	2.5	1	SUB-ACUTE REHAB	RIGHT	IN	Untrained	YES
25	25	F	CENA	BACHELOR	2.5	1	SUB-ACUTE REHAB	RIGHT	MOD	Untrained
25	25	F	CENA	BACHELOR	2.5	1	SUB-ACUTE REHAB	RIGHT	STD	Untrained	NO
25	25	F	CENA	BACHELOR	2.5	1	SUB-ACUTE REHAB	RIGHT	OUT	Untrained	NO
25	25	F	CENA	BACHELOR	2.5	1	SUB-ACUTE REHAB	RIGHT	STD	Untrained	YES
25	25	F	CENA	BACHELOR	2.5	1	SUB-ACUTE REHAB	RIGHT	MOD	Untrained	NO
25	25	F	CENA	BACHELOR	2.5	1	SUB-ACUTE REHAB	RIGHT	OUT	Untrained	NO
25	25	F	CENA	BACHELOR	2.5	1	SUB-ACUTE REHAB	RIGHT	OUT	Trained	YES
25	25	F	CENA	BACHELOR	2.5	1	SUB-ACUTE REHAB	RIGHT	IN	Trained	NO
25	25	F	CENA	BACHELOR	2.5	1	SUB-ACUTE REHAB	RIGHT	IN	Trained	NO
25	25	F	CENA	BACHELOR	2.5	1	SUB-ACUTE REHAB	RIGHT	MOD	Trained	NO
25	25	F	CENA	BACHELOR	2.5	1	SUB-ACUTE REHAB	RIGHT	STD	Trained	NO
25	25	F	CENA	BACHELOR	2.5	1	SUB-ACUTE REHAB	RIGHT	STD	Trained	NO
25	25	F	CENA	BACHELOR	2.5	1	SUB-ACUTE REHAB	RIGHT	OUT	Trained	NO
25	25	F	CENA	BACHELOR	2.5	1	SUB-ACUTE REHAB	RIGHT	MOD	Trained	NO
26	26	M	NURSINGSTUDENT	BACHELOR	1	1		RIGHT	IN	Untrained	NO
26	26	M	NURSINGSTUDENT	BACHELOR	1	1		RIGHT	OUT	Untrained	NO
26	26	M	NURSINGSTUDENT	BACHELOR	1	1		RIGHT	STD	Untrained	NO
26	26	M	NURSINGSTUDENT	BACHELOR	1	1		RIGHT	MOD	Untrained	NO
26	26	M	NURSINGSTUDENT	BACHELOR	1	1		RIGHT	MOD	Untrained	NO
26	26	M	NURSINGSTUDENT	BACHELOR	1	1		RIGHT	OUT	Untrained	NO
26	26	M	NURSINGSTUDENT	BACHELOR	1	1		RIGHT	IN	Untrained	NO
26	26	M	NURSINGSTUDENT	BACHELOR	1	1		RIGHT	STD	Untrained	NO
26	26	M	NURSINGSTUDENT	BACHELOR	1	1		RIGHT	IN	Trained	YES
26	26	M	NURSINGSTUDENT	BACHELOR	1	1		RIGHT	MOD	Trained	NO
26	26	M	NURSINGSTUDENT	BACHELOR	1	1		RIGHT	MOD	Trained	NO
26	26	M	NURSINGSTUDENT	BACHELOR	1	1		RIGHT	OUT	Trained	NO
26	26	M	NURSINGSTUDENT	BACHELOR	1	1		RIGHT	IN	Trained	NO
26	26	M	NURSINGSTUDENT	BACHELOR	1	1		RIGHT	STD	Trained	NO
26	26	M	NURSINGSTUDENT	BACHELOR	1	1		RIGHT	OUT	Trained	NO
26	26	M	NURSINGSTUDENT	BACHELOR	1	1		RIGHT	STD	Trained	NO
27	30	M	PARAMEDIC	ASSOCIATE	10	1	EMS/RN	RIGHT	OUT	Untrained	NO
27	30	M	PARAMEDIC	ASSOCIATE	10	1	EMS/RN	RIGHT	STD	Untrained	NO
27	30	M	PARAMEDIC	ASSOCIATE	10	1	EMS/RN	RIGHT	IN	Untrained	YES
27	30	M	PARAMEDIC	ASSOCIATE	10	1	EMS/RN	RIGHT	STD	Untrained	NO
27	30	M	PARAMEDIC	ASSOCIATE	10	1	EMS/RN	RIGHT	MOD	Untrained	NO
27	30	M	PARAMEDIC	ASSOCIATE	10	1	EMS/RN	RIGHT	IN	Untrained	NO
27	30	M	PARAMEDIC	ASSOCIATE	10	1	EMS/RN	RIGHT	MOD	Untrained	YES
27	30	M	PARAMEDIC	ASSOCIATE	10	1	EMS/RN	RIGHT	OUT	Untrained	NO
27	30	M	PARAMEDIC	ASSOCIATE	10	1	EMS/RN	RIGHT	STD	Trained	NO
27	30	M	PARAMEDIC	ASSOCIATE	10	1	EMS/RN	RIGHT	MOD	Trained	NO
27	30	M	PARAMEDIC	ASSOCIATE	10	1	EMS/RN	RIGHT	OUT	Trained	NO
27	30	M	PARAMEDIC	ASSOCIATE	10	1	EMS/RN	RIGHT	STD	Trained	YES
27	30	M	PARAMEDIC	ASSOCIATE	10	1	EMS/RN	RIGHT	IN	Trained	NO
27	30	M	PARAMEDIC	ASSOCIATE	10	1	EMS/RN	RIGHT	IN	Trained	NO
27	30	M	PARAMEDIC	ASSOCIATE	10	1	EMS/RN	RIGHT	OUT	Trained	NO
27	30	M	PARAMEDIC	ASSOCIATE	10	1	EMS/RN	RIGHT	MOD	Trained	NO
28	36	F	NURSINGSTUDENT	ASSOCIATE	0.5	0.5	STUDENT	RIGHT	STD	Untrained	NO
28	36	F	NURSINGSTUDENT	ASSOCIATE	0.5	0.5	STUDENT	RIGHT	STD	Untrained	NO
28	36	F	NURSINGSTUDENT	ASSOCIATE	0.5	0.5	STUDENT	RIGHT	IN	Untrained	NO
28	36	F	NURSINGSTUDENT	ASSOCIATE	0.5	0.5	STUDENT	RIGHT	OUT	Untrained	NO
28	36	F	NURSINGSTUDENT	ASSOCIATE	0.5	0.5	STUDENT	RIGHT	MOD	Untrained	YES
28	36	F	NURSINGSTUDENT	ASSOCIATE	0.5	0.5	STUDENT	RIGHT	IN	Untrained	YES
28	36	F	NURSINGSTUDENT	ASSOCIATE	0.5	0.5	STUDENT	RIGHT	MOD	Untrained	NO
28	36	F	NURSINGSTUDENT	ASSOCIATE	0.5	0.5	STUDENT	RIGHT	OUT	Untrained	NO
28	36	F	NURSINGSTUDENT	ASSOCIATE	0.5	0.5	STUDENT	RIGHT	MOD	Trained	YES
28	36	F	NURSINGSTUDENT	ASSOCIATE	0.5	0.5	STUDENT	RIGHT	STD	Trained	NO
28	36	F	NURSINGSTUDENT	ASSOCIATE	0.5	0.5	STUDENT	RIGHT	OUT	Trained	NO
28	36	F	NURSINGSTUDENT	ASSOCIATE	0.5	0.5	STUDENT	RIGHT	MOD	Trained	NO
28	36	F	NURSINGSTUDENT	ASSOCIATE	0.5	0.5	STUDENT	RIGHT	OUT	Trained	NO
28	36	F	NURSINGSTUDENT	ASSOCIATE	0.5	0.5	STUDENT	RIGHT	IN	Trained	NO
28	36	F	NURSINGSTUDENT	ASSOCIATE	0.5	0.5	STUDENT	RIGHT	IN	Trained	NO
28	36	F	NURSINGSTUDENT	ASSOCIATE	0.5	0.5	STUDENT	RIGHT	STD	Trained	NO
29	34	F	EMT	ASSOCIATE	8	6	URGENT CARE	RIGHT	IN	Untrained	NO
29	34	F	EMT	ASSOCIATE	8	6	URGENT CARE	RIGHT	MOD	Untrained	NO
29	34	F	EMT	ASSOCIATE	8	6	URGENT CARE	RIGHT	OUT	Untrained	NO
29	34	F	EMT	ASSOCIATE	8	6	URGENT CARE	RIGHT	IN	Untrained	NO
29	34	F	EMT	ASSOCIATE	8	6	URGENT CARE	RIGHT	STD	Untrained	YES
29	34	F	EMT	ASSOCIATE	8	6	URGENT CARE	RIGHT	OUT	Untrained	NO
29	34	F	EMT	ASSOCIATE	8	6	URGENT CARE	RIGHT	STD	Untrained	NO
29	34	F	EMT	ASSOCIATE	8	6	URGENT CARE	RIGHT	MOD	Untrained	NO
29	34	F	EMT	ASSOCIATE	8	6	URGENT CARE	RIGHT	IN	Trained	YES
29	34	F	EMT	ASSOCIATE	8	6	URGENT CARE	RIGHT	STD	Trained	NO
29	34	F	EMT	ASSOCIATE	8	6	URGENT CARE	RIGHT	IN	Trained	YES
29	34	F	EMT	ASSOCIATE	8	6	URGENT CARE	RIGHT	MOD	Trained	YES
29	34	F	EMT	ASSOCIATE	8	6	URGENT CARE	RIGHT	STD	Trained	YES
29	34	F	EMT	ASSOCIATE	8	6	URGENT CARE	RIGHT	OUT	Trained	NO
29	34	F	EMT	ASSOCIATE	8	6	URGENT CARE	RIGHT	OUT	Trained	NO
29	34	F	EMT	ASSOCIATE	8	6	URGENT CARE	RIGHT	MOD	Trained	NO
30	23	F	LPN	ASSOCIATE	5	4	DR. OFFICE, LTCC FACILITY	RIGHT	IN	Untrained	NO
30	23	F	LPN	ASSOCIATE	5	4	DR. OFFICE, LTCC FACILITY	RIGHT	IN	Untrained	NO
30	23	F	LPN	ASSOCIATE	5	4	DR. OFFICE, LTCC FACILITY	RIGHT	MOD	Untrained	NO
30	23	F	LPN	ASSOCIATE	5	4	DR. OFFICE, LTCC FACILITY	RIGHT	OUT	Untrained	NO
30	23	F	LPN	ASSOCIATE	5	4	DR. OFFICE, LTCC FACILITY	RIGHT	OUT	Untrained	NO
30	23	F	LPN	ASSOCIATE	5	4	DR. OFFICE, LTCC FACILITY	RIGHT	STD	Untrained	NO
30	23	F	LPN	ASSOCIATE	5	4	DR. OFFICE, LTCC FACILITY	RIGHT	MOD	Untrained	NO
30	23	F	LPN	ASSOCIATE	5	4	DR. OFFICE, LTCC FACILITY	RIGHT	STD	Untrained	NO
30	23	F	LPN	ASSOCIATE	5	4	DR. OFFICE, LTCC FACILITY	RIGHT	MOD	Trained	YES
30	23	F	LPN	ASSOCIATE	5	4	DR. OFFICE, LTCC FACILITY	RIGHT	IN	Trained	NO
30	23	F	LPN	ASSOCIATE	5	4	DR. OFFICE, LTCC FACILITY	RIGHT	STD	Trained	YES
30	23	F	LPN	ASSOCIATE	5	4	DR. OFFICE, LTCC FACILITY	RIGHT	IN	Trained	NO
30	23	F	LPN	ASSOCIATE	5	4	DR. OFFICE, LTCC FACILITY	RIGHT	OUT	Trained	NO
30	23	F	LPN	ASSOCIATE	5	4	DR. OFFICE, LTCC FACILITY	RIGHT	OUT	Trained	NO
30	23	F	LPN	ASSOCIATE	5	4	DR. OFFICE, LTCC FACILITY	RIGHT	MOD	Trained	NO
30	23	F	LPN	ASSOCIATE	5	4	DR. OFFICE, LTCC FACILITY	RIGHT	STD	Trained	NO
31	21	F	NURSINGSTUDENT	ASSOCIATE	2	1	MENTAL HEALTH	RIGHT	IN	Untrained	NO
31	21	F	NURSINGSTUDENT	ASSOCIATE	2	1	MENTAL HEALTH	RIGHT	STD	Untrained	YES
31	21	F	NURSINGSTUDENT	ASSOCIATE	2	1	MENTAL HEALTH	RIGHT	MOD	Untrained	NO
31	21	F	NURSINGSTUDENT	ASSOCIATE	2	1	MENTAL HEALTH	RIGHT	OUT	Untrained	NO
31	21	F	NURSINGSTUDENT	ASSOCIATE	2	1	MENTAL HEALTH	RIGHT	STD	Untrained	NO
31	21	F	NURSINGSTUDENT	ASSOCIATE	2	1	MENTAL HEALTH	RIGHT	OUT	Untrained	YES
31	21	F	NURSINGSTUDENT	ASSOCIATE	2	1	MENTAL HEALTH	RIGHT	IN	Untrained	NO
31	21	F	NURSINGSTUDENT	ASSOCIATE	2	1	MENTAL HEALTH	RIGHT	MOD	Untrained	NO
31	21	F	NURSINGSTUDENT	ASSOCIATE	2	1	MENTAL HEALTH	RIGHT	IN	Trained	NO
31	21	F	NURSINGSTUDENT	ASSOCIATE	2	1	MENTAL HEALTH	RIGHT	STD	Trained	NO
31	21	F	NURSINGSTUDENT	ASSOCIATE	2	1	MENTAL HEALTH	RIGHT	MOD	Trained	YES
31	21	F	NURSINGSTUDENT	ASSOCIATE	2	1	MENTAL HEALTH	RIGHT	IN	Trained	YES
31	21	F	NURSINGSTUDENT	ASSOCIATE	2	1	MENTAL HEALTH	RIGHT	OUT	Trained	NO
31	21	F	NURSINGSTUDENT	ASSOCIATE	2	1	MENTAL HEALTH	RIGHT	OUT	Trained	NO
31	21	F	NURSINGSTUDENT	ASSOCIATE	2	1	MENTAL HEALTH	RIGHT	MOD	Trained	YES
31	21	F	NURSINGSTUDENT	ASSOCIATE	2	1	MENTAL HEALTH	RIGHT	STD	Trained	NO
32	31	F	LPN	ASSOCIATE	11	11	LONG-TERM CARE/HSPICE/IN-HOME	RIGHT	IN	Untrained	YES
32	31	F	LPN	ASSOCIATE	11	11	LONG-TERM CARE/HSPICE/IN-HOME	RIGHT	OUT	Untrained	NO
32	31	F	LPN	ASSOCIATE	11	11	LONG-TERM CARE/HSPICE/IN-HOME	RIGHT	STD	Untrained	YES
32	31	F	LPN	ASSOCIATE	11	11	LONG-TERM CARE/HSPICE/IN-HOME	RIGHT	MOD	Untrained	NO
32	31	F	LPN	ASSOCIATE	11	11	LONG-TERM CARE/HSPICE/IN-HOME	RIGHT	IN	Untrained	NO
32	31	F	LPN	ASSOCIATE	11	11	LONG-TERM CARE/HSPICE/IN-HOME	RIGHT	MOD	Untrained	YES
32	31	F	LPN	ASSOCIATE	11	11	LONG-TERM CARE/HSPICE/IN-HOME	RIGHT	OUT	Untrained	NO
32	31	F	LPN	ASSOCIATE	11	11	LONG-TERM CARE/HSPICE/IN-HOME	RIGHT	STD	Untrained	NO
32	31	F	LPN	ASSOCIATE	11	11	LONG-TERM CARE/HSPICE/IN-HOME	RIGHT	IN	Trained	NO
32	31	F	LPN	ASSOCIATE	11	11	LONG-TERM CARE/HSPICE/IN-HOME	RIGHT	IN	Trained	YES
32	31	F	LPN	ASSOCIATE	11	11	LONG-TERM CARE/HSPICE/IN-HOME	RIGHT	OUT	Trained	NO
32	31	F	LPN	ASSOCIATE	11	11	LONG-TERM CARE/HSPICE/IN-HOME	RIGHT	MOD	Trained	YES
32	31	F	LPN	ASSOCIATE	11	11	LONG-TERM CARE/HSPICE/IN-HOME	RIGHT	MOD	Trained	NO
32	31	F	LPN	ASSOCIATE	11	11	LONG-TERM CARE/HSPICE/IN-HOME	RIGHT	STD	Trained	NO
32	31	F	LPN	ASSOCIATE	11	11	LONG-TERM CARE/HSPICE/IN-HOME	RIGHT	OUT	Trained	YES
32	31	F	LPN	ASSOCIATE	11	11	LONG-TERM CARE/HSPICE/IN-HOME	RIGHT	STD	Trained	NO
33	24	F	LPN	ASSOCIATE	1.5	1.5	ACUTE CARE MEDSURG FLOOR LARGE HOSPITAL	RIGHT	OUT	Untrained	NO
33	24	F	LPN	ASSOCIATE	1.5	1.5	ACUTE CARE MEDSURG FLOOR LARGE HOSPITAL	RIGHT	MOD	Untrained	NO
33	24	F	LPN	ASSOCIATE	1.5	1.5	ACUTE CARE MEDSURG FLOOR LARGE HOSPITAL	RIGHT	STD	Untrained	YES
33	24	F	LPN	ASSOCIATE	1.5	1.5	ACUTE CARE MEDSURG FLOOR LARGE HOSPITAL	RIGHT	IN	Untrained	NO
33	24	F	LPN	ASSOCIATE	1.5	1.5	ACUTE CARE MEDSURG FLOOR LARGE HOSPITAL	RIGHT	STD	Untrained	YES
33	24	F	LPN	ASSOCIATE	1.5	1.5	ACUTE CARE MEDSURG FLOOR LARGE HOSPITAL	RIGHT	MOD	Untrained	YES
33	24	F	LPN	ASSOCIATE	1.5	1.5	ACUTE CARE MEDSURG FLOOR LARGE HOSPITAL	RIGHT	OUT	Untrained	NO
33	24	F	LPN	ASSOCIATE	1.5	1.5	ACUTE CARE MEDSURG FLOOR LARGE HOSPITAL	RIGHT	IN	Untrained	YES
33	24	F	LPN	ASSOCIATE	1.5	1.5	ACUTE CARE MEDSURG FLOOR LARGE HOSPITAL	RIGHT	OUT	Trained	NO
33	24	F	LPN	ASSOCIATE	1.5	1.5	ACUTE CARE MEDSURG FLOOR LARGE HOSPITAL	RIGHT	STD	Trained	NO
33	24	F	LPN	ASSOCIATE	1.5	1.5	ACUTE CARE MEDSURG FLOOR LARGE HOSPITAL	RIGHT	STD	Trained	NO
33	24	F	LPN	ASSOCIATE	1.5	1.5	ACUTE CARE MEDSURG FLOOR LARGE HOSPITAL	RIGHT	MOD	Trained	NO
33	24	F	LPN	ASSOCIATE	1.5	1.5	ACUTE CARE MEDSURG FLOOR LARGE HOSPITAL	RIGHT	OUT	Trained	NO
33	24	F	LPN	ASSOCIATE	1.5	1.5	ACUTE CARE MEDSURG FLOOR LARGE HOSPITAL	RIGHT	MOD	Trained	NO
33	24	F	LPN	ASSOCIATE	1.5	1.5	ACUTE CARE MEDSURG FLOOR LARGE HOSPITAL	RIGHT	IN	Trained	YES
33	24	F	LPN	ASSOCIATE	1.5	1.5	ACUTE CARE MEDSURG FLOOR LARGE HOSPITAL	RIGHT	IN	Trained	YES
34	26	F	RNSTUDENT	ASSOCIATE	5	1.5	ADULT FOSTER CARE	RIGHT	OUT	Untrained	YES
34	26	F	RNSTUDENT	ASSOCIATE	5	1.5	ADULT FOSTER CARE	RIGHT	IN	Untrained	NO
34	26	F	RNSTUDENT	ASSOCIATE	5	1.5	ADULT FOSTER CARE	RIGHT	STD	Untrained	NO
34	26	F	RNSTUDENT	ASSOCIATE	5	1.5	ADULT FOSTER CARE	RIGHT	MOD	Untrained	NO
34	26	F	RNSTUDENT	ASSOCIATE	5	1.5	ADULT FOSTER CARE	RIGHT	OUT	Untrained	NO
34	26	F	RNSTUDENT	ASSOCIATE	5	1.5	ADULT FOSTER CARE	RIGHT	IN	Untrained	NO
34	26	F	RNSTUDENT	ASSOCIATE	5	1.5	ADULT FOSTER CARE	RIGHT	MOD	Untrained	YES
34	26	F	RNSTUDENT	ASSOCIATE	5	1.5	ADULT FOSTER CARE	RIGHT	STD	Untrained	NO
34	26	F	RNSTUDENT	ASSOCIATE	5	1.5	ADULT FOSTER CARE	RIGHT	IN	Trained	NO
34	26	F	RNSTUDENT	ASSOCIATE	5	1.5	ADULT FOSTER CARE	RIGHT	MOD	Trained	YES
34	26	F	RNSTUDENT	ASSOCIATE	5	1.5	ADULT FOSTER CARE	RIGHT	STD	Trained	NO
34	26	F	RNSTUDENT	ASSOCIATE	5	1.5	ADULT FOSTER CARE	RIGHT	MOD	Trained	NO
34	26	F	RNSTUDENT	ASSOCIATE	5	1.5	ADULT FOSTER CARE	RIGHT	OUT	Trained	NO
34	26	F	RNSTUDENT	ASSOCIATE	5	1.5	ADULT FOSTER CARE	RIGHT	IN	Trained	NO
34	26	F	RNSTUDENT	ASSOCIATE	5	1.5	ADULT FOSTER CARE	RIGHT	STD	Trained	YES
34	26	F	RNSTUDENT	ASSOCIATE	5	1.5	ADULT FOSTER CARE	RIGHT	OUT	Trained	NO
35	32	F	LPN	ASSOCIATE	6	4	ICU/CCU	RIGHT	OUT	Untrained	NO
35	32	F	LPN	ASSOCIATE	6	4	ICU/CCU	RIGHT	IN	Untrained	NO
35	32	F	LPN	ASSOCIATE	6	4	ICU/CCU	RIGHT	IN	Untrained	NO
35	32	F	LPN	ASSOCIATE	6	4	ICU/CCU	RIGHT	STD	Untrained	NO
35	32	F	LPN	ASSOCIATE	6	4	ICU/CCU	RIGHT	STD	Untrained	NO
35	32	F	LPN	ASSOCIATE	6	4	ICU/CCU	RIGHT	MOD	Untrained	NO
35	32	F	LPN	ASSOCIATE	6	4	ICU/CCU	RIGHT	MOD	Untrained	NO
35	32	F	LPN	ASSOCIATE	6	4	ICU/CCU	RIGHT	OUT	Untrained	NO
35	32	F	LPN	ASSOCIATE	6	4	ICU/CCU	RIGHT	OUT	Trained	NO
35	32	F	LPN	ASSOCIATE	6	4	ICU/CCU	RIGHT	IN	Trained	NO
35	32	F	LPN	ASSOCIATE	6	4	ICU/CCU	RIGHT	MOD	Trained	NO
35	32	F	LPN	ASSOCIATE	6	4	ICU/CCU	RIGHT	OUT	Trained	NO
35	32	F	LPN	ASSOCIATE	6	4	ICU/CCU	RIGHT	STD	Trained	NO
35	32	F	LPN	ASSOCIATE	6	4	ICU/CCU	RIGHT	MOD	Trained	YES
35	32	F	LPN	ASSOCIATE	6	4	ICU/CCU	RIGHT	STD	Trained	NO
35	32	F	LPN	ASSOCIATE	6	4	ICU/CCU	RIGHT	IN	Trained	YES
36	35	F	RNSTUDENT	HIGHSCHOOL	15	1	NURSING SCHOOL AND CLINICALS	LEFT	STD	Untrained	NO
36	35	F	RNSTUDENT	HIGHSCHOOL	15	1	NURSING SCHOOL AND CLINICALS	LEFT	MOD	Untrained	NO
36	35	F	RNSTUDENT	HIGHSCHOOL	15	1	NURSING SCHOOL AND CLINICALS	LEFT	IN	Untrained	NO
36	35	F	RNSTUDENT	HIGHSCHOOL	15	1	NURSING SCHOOL AND CLINICALS	LEFT	IN	Untrained	NO
36	35	F	RNSTUDENT	HIGHSCHOOL	15	1	NURSING SCHOOL AND CLINICALS	LEFT	MOD	Untrained	NO
36	35	F	RNSTUDENT	HIGHSCHOOL	15	1	NURSING SCHOOL AND CLINICALS	LEFT	OUT	Untrained	NO
36	35	F	RNSTUDENT	HIGHSCHOOL	15	1	NURSING SCHOOL AND CLINICALS	LEFT	STD	Untrained	NO
36	35	F	RNSTUDENT	HIGHSCHOOL	15	1	NURSING SCHOOL AND CLINICALS	LEFT	OUT	Untrained	YES
36	35	F	RNSTUDENT	HIGHSCHOOL	15	1	NURSING SCHOOL AND CLINICALS	LEFT	OUT	Trained	NO
36	35	F	RNSTUDENT	HIGHSCHOOL	15	1	NURSING SCHOOL AND CLINICALS	LEFT	MOD	Trained	YES
36	35	F	RNSTUDENT	HIGHSCHOOL	15	1	NURSING SCHOOL AND CLINICALS	LEFT	MOD	Trained	YES
36	35	F	RNSTUDENT	HIGHSCHOOL	15	1	NURSING SCHOOL AND CLINICALS	LEFT	IN	Trained	NO
36	35	F	RNSTUDENT	HIGHSCHOOL	15	1	NURSING SCHOOL AND CLINICALS	LEFT	STD	Trained	NO
36	35	F	RNSTUDENT	HIGHSCHOOL	15	1	NURSING SCHOOL AND CLINICALS	LEFT	OUT	Trained	NO
36	35	F	RNSTUDENT	HIGHSCHOOL	15	1	NURSING SCHOOL AND CLINICALS	LEFT	STD	Trained	NO
36	35	F	RNSTUDENT	HIGHSCHOOL	15	1	NURSING SCHOOL AND CLINICALS	LEFT	IN	Trained	NO
37	47	F	RN	GRADUATE	24	24	HOSPITAL	RIGHT	MOD	Untrained	NO
37	47	F	RN	GRADUATE	24	24	HOSPITAL	RIGHT	OUT	Untrained	NO
37	47	F	RN	GRADUATE	24	24	HOSPITAL	RIGHT	STD	Untrained	NO
37	47	F	RN	GRADUATE	24	24	HOSPITAL	RIGHT	MOD	Untrained	NO
37	47	F	RN	GRADUATE	24	24	HOSPITAL	RIGHT	OUT	Untrained	NO
37	47	F	RN	GRADUATE	24	24	HOSPITAL	RIGHT	IN	Untrained	NO
37	47	F	RN	GRADUATE	24	24	HOSPITAL	RIGHT	IN	Untrained	YES
37	47	F	RN	GRADUATE	24	24	HOSPITAL	RIGHT	STD	Untrained	YES
37	47	F	RN	GRADUATE	24	24	HOSPITAL	RIGHT	IN	Trained	NO
37	47	F	RN	GRADUATE	24	24	HOSPITAL	RIGHT	MOD	Trained	NO
37	47	F	RN	GRADUATE	24	24	HOSPITAL	RIGHT	STD	Trained	YES
37	47	F	RN	GRADUATE	24	24	HOSPITAL	RIGHT	OUT	Trained	NO
37	47	F	RN	GRADUATE	24	24	HOSPITAL	RIGHT	STD	Trained	YES
37	47	F	RN	GRADUATE	24	24	HOSPITAL	RIGHT	OUT	Trained	NO
37	47	F	RN	GRADUATE	24	24	HOSPITAL	RIGHT	IN	Trained	YES
37	47	F	RN	GRADUATE	24	24	HOSPITAL	RIGHT	MOD	Trained	NO
38	30	F	NURSINGSTUDENT	BACHELOR	5	5	HOSPITAL/ACUTE CARE	RIGHT	MOD	Untrained	YES
38	30	F	NURSINGSTUDENT	BACHELOR	5	5	HOSPITAL/ACUTE CARE	RIGHT	STD	Untrained	YES
38	30	F	NURSINGSTUDENT	BACHELOR	5	5	HOSPITAL/ACUTE CARE	RIGHT	STD	Untrained	NO
38	30	F	NURSINGSTUDENT	BACHELOR	5	5	HOSPITAL/ACUTE CARE	RIGHT	IN	Untrained	NO
38	30	F	NURSINGSTUDENT	BACHELOR	5	5	HOSPITAL/ACUTE CARE	RIGHT	IN	Untrained	NO
38	30	F	NURSINGSTUDENT	BACHELOR	5	5	HOSPITAL/ACUTE CARE	RIGHT	OUT	Untrained	YES
38	30	F	NURSINGSTUDENT	BACHELOR	5	5	HOSPITAL/ACUTE CARE	RIGHT	OUT	Untrained	YES
38	30	F	NURSINGSTUDENT	BACHELOR	5	5	HOSPITAL/ACUTE CARE	RIGHT	MOD	Untrained	YES
38	30	F	NURSINGSTUDENT	BACHELOR	5	5	HOSPITAL/ACUTE CARE	RIGHT	OUT	Trained	NO
38	30	F	NURSINGSTUDENT	BACHELOR	5	5	HOSPITAL/ACUTE CARE	RIGHT	STD	Trained	NO
38	30	F	NURSINGSTUDENT	BACHELOR	5	5	HOSPITAL/ACUTE CARE	RIGHT	MOD	Trained	NO
38	30	F	NURSINGSTUDENT	BACHELOR	5	5	HOSPITAL/ACUTE CARE	RIGHT	IN	Trained	NO
38	30	F	NURSINGSTUDENT	BACHELOR	5	5	HOSPITAL/ACUTE CARE	RIGHT	OUT	Trained	NO
38	30	F	NURSINGSTUDENT	BACHELOR	5	5	HOSPITAL/ACUTE CARE	RIGHT	MOD	Trained	NO
38	30	F	NURSINGSTUDENT	BACHELOR	5	5	HOSPITAL/ACUTE CARE	RIGHT	STD	Trained	NO
38	30	F	NURSINGSTUDENT	BACHELOR	5	5	HOSPITAL/ACUTE CARE	RIGHT	IN	Trained	NO
39	30	F	LPN	ASSOCIATE	10	1	NURSING HOME/HOSPITAL/NURSING STUDENT	RIGHT	OUT	Untrained	NO
39	30	F	LPN	ASSOCIATE	10	1	NURSING HOME/HOSPITAL/NURSING STUDENT	RIGHT	STD	Untrained	NO
39	30	F	LPN	ASSOCIATE	10	1	NURSING HOME/HOSPITAL/NURSING STUDENT	RIGHT	OUT	Untrained	NO
39	30	F	LPN	ASSOCIATE	10	1	NURSING HOME/HOSPITAL/NURSING STUDENT	RIGHT	STD	Untrained	NO
39	30	F	LPN	ASSOCIATE	10	1	NURSING HOME/HOSPITAL/NURSING STUDENT	RIGHT	MOD	Untrained	NO
39	30	F	LPN	ASSOCIATE	10	1	NURSING HOME/HOSPITAL/NURSING STUDENT	RIGHT	IN	Untrained	NO
39	30	F	LPN	ASSOCIATE	10	1	NURSING HOME/HOSPITAL/NURSING STUDENT	RIGHT	IN	Untrained	NO
39	30	F	LPN	ASSOCIATE	10	1	NURSING HOME/HOSPITAL/NURSING STUDENT	RIGHT	MOD	Untrained	NO
39	30	F	LPN	ASSOCIATE	10	1	NURSING HOME/HOSPITAL/NURSING STUDENT	RIGHT	MOD	Trained	NO
39	30	F	LPN	ASSOCIATE	10	1	NURSING HOME/HOSPITAL/NURSING STUDENT	RIGHT	STD	Trained	NO
39	30	F	LPN	ASSOCIATE	10	1	NURSING HOME/HOSPITAL/NURSING STUDENT	RIGHT	STD	Trained	NO
39	30	F	LPN	ASSOCIATE	10	1	NURSING HOME/HOSPITAL/NURSING STUDENT	RIGHT	MOD	Trained	NO
39	30	F	LPN	ASSOCIATE	10	1	NURSING HOME/HOSPITAL/NURSING STUDENT	RIGHT	IN	Trained	NO
39	30	F	LPN	ASSOCIATE	10	1	NURSING HOME/HOSPITAL/NURSING STUDENT	RIGHT	OUT	Trained	NO
39	30	F	LPN	ASSOCIATE	10	1	NURSING HOME/HOSPITAL/NURSING STUDENT	RIGHT	IN	Trained	NO
39	30	F	LPN	ASSOCIATE	10	1	NURSING HOME/HOSPITAL/NURSING STUDENT	RIGHT	OUT	Trained	NO
40	32	F	RN	BACHELOR	1.5	1.5	LONG TERM CARE (LPN)	RIGHT	IN	Untrained	NO
40	32	F	RN	BACHELOR	1.5	1.5	LONG TERM CARE (LPN)	RIGHT	IN	Untrained	NO
40	32	F	RN	BACHELOR	1.5	1.5	LONG TERM CARE (LPN)	RIGHT	STD	Untrained	YES
40	32	F	RN	BACHELOR	1.5	1.5	LONG TERM CARE (LPN)	RIGHT	MOD	Untrained	NO
40	32	F	RN	BACHELOR	1.5	1.5	LONG TERM CARE (LPN)	RIGHT	STD	Untrained	NO
40	32	F	RN	BACHELOR	1.5	1.5	LONG TERM CARE (LPN)	RIGHT	OUT	Untrained	YES
40	32	F	RN	BACHELOR	1.5	1.5	LONG TERM CARE (LPN)	RIGHT	OUT	Untrained	NO
40	32	F	RN	BACHELOR	1.5	1.5	LONG TERM CARE (LPN)	RIGHT	MOD	Untrained	NO
40	32	F	RN	BACHELOR	1.5	1.5	LONG TERM CARE (LPN)	RIGHT	IN	Trained	NO
40	32	F	RN	BACHELOR	1.5	1.5	LONG TERM CARE (LPN)	RIGHT	OUT	Trained	NO
40	32	F	RN	BACHELOR	1.5	1.5	LONG TERM CARE (LPN)	RIGHT	MOD	Trained	YES
40	32	F	RN	BACHELOR	1.5	1.5	LONG TERM CARE (LPN)	RIGHT	IN	Trained	NO
40	32	F	RN	BACHELOR	1.5	1.5	LONG TERM CARE (LPN)	RIGHT	STD	Trained	NO
40	32	F	RN	BACHELOR	1.5	1.5	LONG TERM CARE (LPN)	RIGHT	MOD	Trained	NO
40	32	F	RN	BACHELOR	1.5	1.5	LONG TERM CARE (LPN)	RIGHT	STD	Trained	NO
40	32	F	RN	BACHELOR	1.5	1.5	LONG TERM CARE (LPN)	RIGHT	OUT	Trained	NO
41	51	M	STUDENT	ASSOCIATE	31	31	PARAMEDIC AMBULANCE/EMERGENCY DEPT.	RIGHT	IN	Untrained	NO
41	51	M	STUDENT	ASSOCIATE	31	31	PARAMEDIC AMBULANCE/EMERGENCY DEPT.	RIGHT	MOD	Untrained	YES
41	51	M	STUDENT	ASSOCIATE	31	31	PARAMEDIC AMBULANCE/EMERGENCY DEPT.	RIGHT	OUT	Untrained	NO
41	51	M	STUDENT	ASSOCIATE	31	31	PARAMEDIC AMBULANCE/EMERGENCY DEPT.	RIGHT	IN	Untrained	NO
41	51	M	STUDENT	ASSOCIATE	31	31	PARAMEDIC AMBULANCE/EMERGENCY DEPT.	RIGHT	OUT	Untrained	NO
41	51	M	STUDENT	ASSOCIATE	31	31	PARAMEDIC AMBULANCE/EMERGENCY DEPT.	RIGHT	STD	Untrained	NO
41	51	M	STUDENT	ASSOCIATE	31	31	PARAMEDIC AMBULANCE/EMERGENCY DEPT.	RIGHT	STD	Untrained	YES
41	51	M	STUDENT	ASSOCIATE	31	31	PARAMEDIC AMBULANCE/EMERGENCY DEPT.	RIGHT	MOD	Untrained	YES
41	51	M	STUDENT	ASSOCIATE	31	31	PARAMEDIC AMBULANCE/EMERGENCY DEPT.	RIGHT	IN	Trained	NO
41	51	M	STUDENT	ASSOCIATE	31	31	PARAMEDIC AMBULANCE/EMERGENCY DEPT.	RIGHT	IN	Trained	NO
41	51	M	STUDENT	ASSOCIATE	31	31	PARAMEDIC AMBULANCE/EMERGENCY DEPT.	RIGHT	STD	Trained	NO
41	51	M	STUDENT	ASSOCIATE	31	31	PARAMEDIC AMBULANCE/EMERGENCY DEPT.	RIGHT	OUT	Trained	NO
41	51	M	STUDENT	ASSOCIATE	31	31	PARAMEDIC AMBULANCE/EMERGENCY DEPT.	RIGHT	MOD	Trained	NO
41	51	M	STUDENT	ASSOCIATE	31	31	PARAMEDIC AMBULANCE/EMERGENCY DEPT.	RIGHT	STD	Trained	NO
41	51	M	STUDENT	ASSOCIATE	31	31	PARAMEDIC AMBULANCE/EMERGENCY DEPT.	RIGHT	MOD	Trained	NO
41	51	M	STUDENT	ASSOCIATE	31	31	PARAMEDIC AMBULANCE/EMERGENCY DEPT.	RIGHT	OUT	Trained	NO
42	28	F	EMT	HIGHSCHOOL	10	3	ED PARAMEDIC, NURSING STUDENT	RIGHT	MOD	Untrained	NO
42	28	F	EMT	HIGHSCHOOL	10	3	ED PARAMEDIC, NURSING STUDENT	RIGHT	IN	Untrained	NO
42	28	F	EMT	HIGHSCHOOL	10	3	ED PARAMEDIC, NURSING STUDENT	RIGHT	OUT	Untrained	NO
42	28	F	EMT	HIGHSCHOOL	10	3	ED PARAMEDIC, NURSING STUDENT	RIGHT	STD	Untrained	YES
42	28	F	EMT	HIGHSCHOOL	10	3	ED PARAMEDIC, NURSING STUDENT	RIGHT	OUT	Untrained	NO
42	28	F	EMT	HIGHSCHOOL	10	3	ED PARAMEDIC, NURSING STUDENT	RIGHT	STD	Untrained	NO
42	28	F	EMT	HIGHSCHOOL	10	3	ED PARAMEDIC, NURSING STUDENT	RIGHT	IN	Untrained	NO
42	28	F	EMT	HIGHSCHOOL	10	3	ED PARAMEDIC, NURSING STUDENT	RIGHT	MOD	Untrained	YES
42	28	F	EMT	HIGHSCHOOL	10	3	ED PARAMEDIC, NURSING STUDENT	RIGHT	OUT	Trained	NO
42	28	F	EMT	HIGHSCHOOL	10	3	ED PARAMEDIC, NURSING STUDENT	RIGHT	OUT	Trained	NO
42	28	F	EMT	HIGHSCHOOL	10	3	ED PARAMEDIC, NURSING STUDENT	RIGHT	MOD	Trained	NO
42	28	F	EMT	HIGHSCHOOL	10	3	ED PARAMEDIC, NURSING STUDENT	RIGHT	STD	Trained	NO
42	28	F	EMT	HIGHSCHOOL	10	3	ED PARAMEDIC, NURSING STUDENT	RIGHT	STD	Trained	NO
42	28	F	EMT	HIGHSCHOOL	10	3	ED PARAMEDIC, NURSING STUDENT	RIGHT	MOD	Trained	NO
42	28	F	EMT	HIGHSCHOOL	10	3	ED PARAMEDIC, NURSING STUDENT	RIGHT	IN	Trained	NO
42	28	F	EMT	HIGHSCHOOL	10	3	ED PARAMEDIC, NURSING STUDENT	RIGHT	IN	Trained	NO
43	25	F	STUDENT	ASSOCIATE	5	1	PARAMEDIC	RIGHT	IN	Untrained	NO
43	25	F	STUDENT	ASSOCIATE	5	1	PARAMEDIC	RIGHT	STD	Untrained	NO
43	25	F	STUDENT	ASSOCIATE	5	1	PARAMEDIC	RIGHT	OUT	Untrained	NO
43	25	F	STUDENT	ASSOCIATE	5	1	PARAMEDIC	RIGHT	OUT	Untrained	NO
43	25	F	STUDENT	ASSOCIATE	5	1	PARAMEDIC	RIGHT	STD	Untrained	NO
43	25	F	STUDENT	ASSOCIATE	5	1	PARAMEDIC	RIGHT	IN	Untrained	NO
43	25	F	STUDENT	ASSOCIATE	5	1	PARAMEDIC	RIGHT	MOD	Untrained	YES
43	25	F	STUDENT	ASSOCIATE	5	1	PARAMEDIC	RIGHT	MOD	Untrained	YES
43	25	F	STUDENT	ASSOCIATE	5	1	PARAMEDIC	RIGHT	OUT	Trained	NO
43	25	F	STUDENT	ASSOCIATE	5	1	PARAMEDIC	RIGHT	STD	Trained	NO
43	25	F	STUDENT	ASSOCIATE	5	1	PARAMEDIC	RIGHT	STD	Trained	NO
43	25	F	STUDENT	ASSOCIATE	5	1	PARAMEDIC	RIGHT	MOD	Trained	NO
43	25	F	STUDENT	ASSOCIATE	5	1	PARAMEDIC	RIGHT	MOD	Trained	NO
43	25	F	STUDENT	ASSOCIATE	5	1	PARAMEDIC	RIGHT	IN	Trained	NO
43	25	F	STUDENT	ASSOCIATE	5	1	PARAMEDIC	RIGHT	OUT	Trained	NO
44	30	M	PARAMEDIC	ASSOCIATE	6	6	EMS	RIGHT	IN	Trained	NO
44	30	M	PARAMEDIC	ASSOCIATE	6	6	EMS	RIGHT	OUT	Untrained	NO
44	30	M	PARAMEDIC	ASSOCIATE	6	6	EMS	RIGHT	STD	Untrained	YES
44	30	M	PARAMEDIC	ASSOCIATE	6	6	EMS	RIGHT	MOD	Untrained	NO
44	30	M	PARAMEDIC	ASSOCIATE	6	6	EMS	RIGHT	IN	Untrained	NO
44	30	M	PARAMEDIC	ASSOCIATE	6	6	EMS	RIGHT	STD	Untrained	NO
44	30	M	PARAMEDIC	ASSOCIATE	6	6	EMS	RIGHT	OUT	Untrained	NO
44	30	M	PARAMEDIC	ASSOCIATE	6	6	EMS	RIGHT	MOD	Untrained	NO
44	30	M	PARAMEDIC	ASSOCIATE	6	6	EMS	RIGHT	IN	Untrained	NO
44	30	M	PARAMEDIC	ASSOCIATE	6	6	EMS	RIGHT	MOD	Trained	YES
44	30	M	PARAMEDIC	ASSOCIATE	6	6	EMS	RIGHT	STD	Trained	NO
44	30	M	PARAMEDIC	ASSOCIATE	6	6	EMS	RIGHT	OUT	Trained	NO
44	30	M	PARAMEDIC	ASSOCIATE	6	6	EMS	RIGHT	IN	Trained	YES
44	30	M	PARAMEDIC	ASSOCIATE	6	6	EMS	RIGHT	MOD	Trained	NO
44	30	M	PARAMEDIC	ASSOCIATE	6	6	EMS	RIGHT	STD	Trained	NO
44	30	M	PARAMEDIC	ASSOCIATE	6	6	EMS	RIGHT	IN	Trained	NO
44	30	M	PARAMEDIC	ASSOCIATE	6	6	EMS	RIGHT	OUT	Trained	YES
45	35	F	LPN	ASSOCIATE	8	8	EMS	RIGHT	IN	Untrained	NO
45	35	F	LPN	ASSOCIATE	8	8	EMS	RIGHT	IN	Untrained	NO
45	35	F	LPN	ASSOCIATE	8	8	EMS	RIGHT	STD	Untrained	NO
45	35	F	LPN	ASSOCIATE	8	8	EMS	RIGHT	STD	Untrained	NO
45	35	F	LPN	ASSOCIATE	8	8	EMS	RIGHT	OUT	Untrained	NO
45	35	F	LPN	ASSOCIATE	8	8	EMS	RIGHT	MOD	Untrained	YES
45	35	F	LPN	ASSOCIATE	8	8	EMS	RIGHT	OUT	Untrained	NO
45	35	F	LPN	ASSOCIATE	8	8	EMS	RIGHT	MOD	Untrained	YES
45	35	F	LPN	ASSOCIATE	8	8	EMS	RIGHT	MOD	Trained	NO
45	35	F	LPN	ASSOCIATE	8	8	EMS	RIGHT	STD	Trained	NO
45	35	F	LPN	ASSOCIATE	8	8	EMS	RIGHT	IN	Trained	NO
45	35	F	LPN	ASSOCIATE	8	8	EMS	RIGHT	MOD	Trained	YES
45	35	F	LPN	ASSOCIATE	8	8	EMS	RIGHT	STD	Trained	NO
45	35	F	LPN	ASSOCIATE	8	8	EMS	RIGHT	OUT	Trained	NO
45	35	F	LPN	ASSOCIATE	8	8	EMS	RIGHT	OUT	Trained	NO
45	35	F	LPN	ASSOCIATE	8	8	EMS	RIGHT	IN	Trained	YES
46	40	M	LPN	ASSOCIATE	1	1	NURSING HOME	RIGHT	MOD	Untrained	NO
46	40	M	LPN	ASSOCIATE	1	1	NURSING HOME	RIGHT	STD	Untrained	NO
46	40	M	LPN	ASSOCIATE	1	1	NURSING HOME	RIGHT	IN	Untrained	NO
46	40	M	LPN	ASSOCIATE	1	1	NURSING HOME	RIGHT	STD	Untrained	NO
46	40	M	LPN	ASSOCIATE	1	1	NURSING HOME	RIGHT	OUT	Untrained	NO
46	40	M	LPN	ASSOCIATE	1	1	NURSING HOME	RIGHT	IN	Untrained	NO
46	40	M	LPN	ASSOCIATE	1	1	NURSING HOME	RIGHT	MOD	Untrained	NO
46	40	M	LPN	ASSOCIATE	1	1	NURSING HOME	RIGHT	OUT	Untrained	NO
46	40	M	LPN	ASSOCIATE	1	1	NURSING HOME	RIGHT	STD	Trained	NO
46	40	M	LPN	ASSOCIATE	1	1	NURSING HOME	RIGHT	STD	Trained	NO
46	40	M	LPN	ASSOCIATE	1	1	NURSING HOME	RIGHT	MOD	Trained	YES
46	40	M	LPN	ASSOCIATE	1	1	NURSING HOME	RIGHT	OUT	Trained	NO
46	40	M	LPN	ASSOCIATE	1	1	NURSING HOME	RIGHT	OUT	Trained	NO
46	40	M	LPN	ASSOCIATE	1	1	NURSING HOME	RIGHT	IN	Trained	NO
46	40	M	LPN	ASSOCIATE	1	1	NURSING HOME	RIGHT	MOD	Trained	NO
46	40	M	LPN	ASSOCIATE	1	1	NURSING HOME	RIGHT	IN	Trained	NO
47	32	F	STUDENT	ASSOCIATE	2		SCHOOL	RIGHT	IN	Untrained	NO
47	32	F	STUDENT	ASSOCIATE	2		SCHOOL	RIGHT	IN	Untrained	NO
47	32	F	STUDENT	ASSOCIATE	2		SCHOOL	RIGHT	STD	Untrained	NO
47	32	F	STUDENT	ASSOCIATE	2		SCHOOL	RIGHT	MOD	Untrained	NO
47	32	F	STUDENT	ASSOCIATE	2		SCHOOL	RIGHT	OUT	Untrained	NO
47	32	F	STUDENT	ASSOCIATE	2		SCHOOL	RIGHT	MOD	Untrained	NO
47	32	F	STUDENT	ASSOCIATE	2		SCHOOL	RIGHT	STD	Untrained	YES
47	32	F	STUDENT	ASSOCIATE	2		SCHOOL	RIGHT	OUT	Untrained	NO
47	32	F	STUDENT	ASSOCIATE	2		SCHOOL	RIGHT	MOD	Trained	NO
47	32	F	STUDENT	ASSOCIATE	2		SCHOOL	RIGHT	IN	Trained	YES
47	32	F	STUDENT	ASSOCIATE	2		SCHOOL	RIGHT	OUT	Trained	NO
47	32	F	STUDENT	ASSOCIATE	2		SCHOOL	RIGHT	STD	Trained	NO
47	32	F	STUDENT	ASSOCIATE	2		SCHOOL	RIGHT	IN	Trained	NO
47	32	F	STUDENT	ASSOCIATE	2		SCHOOL	RIGHT	MOD	Trained	NO
47	32	F	STUDENT	ASSOCIATE	2		SCHOOL	RIGHT	STD	Trained	NO
47	32	F	STUDENT	ASSOCIATE	2		SCHOOL	RIGHT	OUT	Trained	NO
48	50	M	STUDENT	ASSOCIATE	20	14	ADM. LTC FACILITY	RIGHT	MOD	Untrained	NO
48	50	M	STUDENT	ASSOCIATE	20	14	ADM. LTC FACILITY	RIGHT	STD	Untrained	NO
48	50	M	STUDENT	ASSOCIATE	20	14	ADM. LTC FACILITY	RIGHT	STD	Untrained	NO
48	50	M	STUDENT	ASSOCIATE	20	14	ADM. LTC FACILITY	RIGHT	IN	Untrained	NO
48	50	M	STUDENT	ASSOCIATE	20	14	ADM. LTC FACILITY	RIGHT	OUT	Untrained	NO
48	50	M	STUDENT	ASSOCIATE	20	14	ADM. LTC FACILITY	RIGHT	IN	Untrained	NO
48	50	M	STUDENT	ASSOCIATE	20	14	ADM. LTC FACILITY	RIGHT	OUT	Untrained	YES
48	50	M	STUDENT	ASSOCIATE	20	14	ADM. LTC FACILITY	RIGHT	MOD	Untrained	YES
48	50	M	STUDENT	ASSOCIATE	20	14	ADM. LTC FACILITY	RIGHT	MOD	Trained	NO
48	50	M	STUDENT	ASSOCIATE	20	14	ADM. LTC FACILITY	RIGHT	OUT	Trained	NO
48	50	M	STUDENT	ASSOCIATE	20	14	ADM. LTC FACILITY	RIGHT	STD	Trained	YES
48	50	M	STUDENT	ASSOCIATE	20	14	ADM. LTC FACILITY	RIGHT	MOD	Trained	NO
48	50	M	STUDENT	ASSOCIATE	20	14	ADM. LTC FACILITY	RIGHT	IN	Trained	YES
48	50	M	STUDENT	ASSOCIATE	20	14	ADM. LTC FACILITY	RIGHT	IN	Trained	NO
48	50	M	STUDENT	ASSOCIATE	20	14	ADM. LTC FACILITY	RIGHT	OUT	Trained	NO
48	50	M	STUDENT	ASSOCIATE	20	14	ADM. LTC FACILITY	RIGHT	STD	Trained	NO
49	23	F	NURSINGSTUDENT	ASSOCIATE	2	2	SCHOOL	RIGHT	STD	Untrained	NO
49	23	F	NURSINGSTUDENT	ASSOCIATE	2	2	SCHOOL	RIGHT	IN	Untrained	NO
49	23	F	NURSINGSTUDENT	ASSOCIATE	2	2	SCHOOL	RIGHT	MOD	Untrained	NO
49	23	F	NURSINGSTUDENT	ASSOCIATE	2	2	SCHOOL	RIGHT	MOD	Untrained	YES
49	23	F	NURSINGSTUDENT	ASSOCIATE	2	2	SCHOOL	RIGHT	OUT	Untrained	NO
49	23	F	NURSINGSTUDENT	ASSOCIATE	2	2	SCHOOL	RIGHT	IN	Untrained	YES
49	23	F	NURSINGSTUDENT	ASSOCIATE	2	2	SCHOOL	RIGHT	STD	Untrained	NO
49	23	F	NURSINGSTUDENT	ASSOCIATE	2	2	SCHOOL	RIGHT	OUT	Untrained	NO
49	23	F	NURSINGSTUDENT	ASSOCIATE	2	2	SCHOOL	RIGHT	STD	Trained	YES
49	23	F	NURSINGSTUDENT	ASSOCIATE	2	2	SCHOOL	RIGHT	IN	Trained	NO
49	23	F	NURSINGSTUDENT	ASSOCIATE	2	2	SCHOOL	RIGHT	STD	Trained	YES
49	23	F	NURSINGSTUDENT	ASSOCIATE	2	2	SCHOOL	RIGHT	MOD	Trained	NO
49	23	F	NURSINGSTUDENT	ASSOCIATE	2	2	SCHOOL	RIGHT	OUT	Trained	NO
49	23	F	NURSINGSTUDENT	ASSOCIATE	2	2	SCHOOL	RIGHT	MOD	Trained	NO
49	23	F	NURSINGSTUDENT	ASSOCIATE	2	2	SCHOOL	RIGHT	OUT	Trained	YES
49	23	F	NURSINGSTUDENT	ASSOCIATE	2	2	SCHOOL	RIGHT	IN	Trained	YES
50	33	F	CST	ASSOCIATE	6	6	OPERATING ROOM	RIGHT	MOD	Untrained	NO
50	33	F	CST	ASSOCIATE	6	6	OPERATING ROOM	RIGHT	MOD	Untrained	YES
50	33	F	CST	ASSOCIATE	6	6	OPERATING ROOM	RIGHT	OUT	Untrained	NO
50	33	F	CST	ASSOCIATE	6	6	OPERATING ROOM	RIGHT	STD	Untrained	NO
50	33	F	CST	ASSOCIATE	6	6	OPERATING ROOM	RIGHT	IN	Untrained	YES
50	33	F	CST	ASSOCIATE	6	6	OPERATING ROOM	RIGHT	IN	Untrained	NO
50	33	F	CST	ASSOCIATE	6	6	OPERATING ROOM	RIGHT	OUT	Untrained	NO
50	33	F	CST	ASSOCIATE	6	6	OPERATING ROOM	RIGHT	STD	Untrained	NO
50	33	F	CST	ASSOCIATE	6	6	OPERATING ROOM	RIGHT	STD	Trained	NO
50	33	F	CST	ASSOCIATE	6	6	OPERATING ROOM	RIGHT	MOD	Trained	NO
50	33	F	CST	ASSOCIATE	6	6	OPERATING ROOM	RIGHT	OUT	Trained	YES
50	33	F	CST	ASSOCIATE	6	6	OPERATING ROOM	RIGHT	STD	Trained	NO
50	33	F	CST	ASSOCIATE	6	6	OPERATING ROOM	RIGHT	MOD	Trained	NO
50	33	F	CST	ASSOCIATE	6	6	OPERATING ROOM	RIGHT	IN	Trained	NO
50	33	F	CST	ASSOCIATE	6	6	OPERATING ROOM	RIGHT	IN	Trained	NO
50	33	F	CST	ASSOCIATE	6	6	OPERATING ROOM	RIGHT	OUT	Trained	NO
51	24	F	LPN	ASSOCIATE	4	1	LONG TERM CARE	RIGHT	MOD	Untrained	NO
51	24	F	LPN	ASSOCIATE	4	1	LONG TERM CARE	RIGHT	OUT	Untrained	NO
51	24	F	LPN	ASSOCIATE	4	1	LONG TERM CARE	RIGHT	STD	Untrained	NO
51	24	F	LPN	ASSOCIATE	4	1	LONG TERM CARE	RIGHT	IN	Untrained	NO
51	24	F	LPN	ASSOCIATE	4	1	LONG TERM CARE	RIGHT	STD	Untrained	NO
51	24	F	LPN	ASSOCIATE	4	1	LONG TERM CARE	RIGHT	OUT	Untrained	NO
51	24	F	LPN	ASSOCIATE	4	1	LONG TERM CARE	RIGHT	IN	Untrained	YES
51	24	F	LPN	ASSOCIATE	4	1	LONG TERM CARE	RIGHT	MOD	Untrained	NO
51	24	F	LPN	ASSOCIATE	4	1	LONG TERM CARE	RIGHT	STD	Trained	NO
51	24	F	LPN	ASSOCIATE	4	1	LONG TERM CARE	RIGHT	OUT	Trained	NO
51	24	F	LPN	ASSOCIATE	4	1	LONG TERM CARE	RIGHT	STD	Trained	YES
51	24	F	LPN	ASSOCIATE	4	1	LONG TERM CARE	RIGHT	MOD	Trained	NO
51	24	F	LPN	ASSOCIATE	4	1	LONG TERM CARE	RIGHT	OUT	Trained	NO
51	24	F	LPN	ASSOCIATE	4	1	LONG TERM CARE	RIGHT	IN	Trained	YES
51	24	F	LPN	ASSOCIATE	4	1	LONG TERM CARE	RIGHT	IN	Trained	NO
51	24	F	LPN	ASSOCIATE	4	1	LONG TERM CARE	RIGHT	MOD	Trained	NO
52	33	F	NURSINGSTUDENT	BACHELOR	1	1	LCC/SPARROW	LEFT	MOD	Untrained	YES
52	33	F	NURSINGSTUDENT	BACHELOR	1	1	LCC/SPARROW	LEFT	IN	Untrained	NO
52	33	F	NURSINGSTUDENT	BACHELOR	1	1	LCC/SPARROW	LEFT	OUT	Untrained	NO
52	33	F	NURSINGSTUDENT	BACHELOR	1	1	LCC/SPARROW	LEFT	STD	Untrained	YES
52	33	F	NURSINGSTUDENT	BACHELOR	1	1	LCC/SPARROW	LEFT	OUT	Untrained	NO
52	33	F	NURSINGSTUDENT	BACHELOR	1	1	LCC/SPARROW	LEFT	MOD	Untrained	YES
52	33	F	NURSINGSTUDENT	BACHELOR	1	1	LCC/SPARROW	LEFT	STD	Untrained	YES
52	33	F	NURSINGSTUDENT	BACHELOR	1	1	LCC/SPARROW	LEFT	IN	Untrained	NO
52	33	F	NURSINGSTUDENT	BACHELOR	1	1	LCC/SPARROW	LEFT	STD	Trained	YES
52	33	F	NURSINGSTUDENT	BACHELOR	1	1	LCC/SPARROW	LEFT	MOD	Trained	YES
52	33	F	NURSINGSTUDENT	BACHELOR	1	1	LCC/SPARROW	LEFT	IN	Trained	NO
52	33	F	NURSINGSTUDENT	BACHELOR	1	1	LCC/SPARROW	LEFT	OUT	Trained	NO
52	33	F	NURSINGSTUDENT	BACHELOR	1	1	LCC/SPARROW	LEFT	OUT	Trained	NO
52	33	F	NURSINGSTUDENT	BACHELOR	1	1	LCC/SPARROW	LEFT	MOD	Trained	YES
52	33	F	NURSINGSTUDENT	BACHELOR	1	1	LCC/SPARROW	LEFT	STD	Trained	YES
52	33	F	NURSINGSTUDENT	BACHELOR	1	1	LCC/SPARROW	LEFT	IN	Trained	NO
53	23	F	NURSINGSTUDENT	HIGHSCHOOL	5	2	OUT PATIENT DIALYSIS/PHLEBOTOMY	RIGHT	OUT	Untrained	NO
53	23	F	NURSINGSTUDENT	HIGHSCHOOL	5	2	OUT PATIENT DIALYSIS/PHLEBOTOMY	RIGHT	OUT	Untrained	NO
53	23	F	NURSINGSTUDENT	HIGHSCHOOL	5	2	OUT PATIENT DIALYSIS/PHLEBOTOMY	RIGHT	STD	Untrained	NO
53	23	F	NURSINGSTUDENT	HIGHSCHOOL	5	2	OUT PATIENT DIALYSIS/PHLEBOTOMY	RIGHT	IN	Untrained	NO
53	23	F	NURSINGSTUDENT	HIGHSCHOOL	5	2	OUT PATIENT DIALYSIS/PHLEBOTOMY	RIGHT	STD	Untrained	NO
53	23	F	NURSINGSTUDENT	HIGHSCHOOL	5	2	OUT PATIENT DIALYSIS/PHLEBOTOMY	RIGHT	IN	Untrained	NO
53	23	F	NURSINGSTUDENT	HIGHSCHOOL	5	2	OUT PATIENT DIALYSIS/PHLEBOTOMY	RIGHT	MOD	Untrained	NO
53	23	F	NURSINGSTUDENT	HIGHSCHOOL	5	2	OUT PATIENT DIALYSIS/PHLEBOTOMY	RIGHT	MOD	Untrained	NO
53	23	F	NURSINGSTUDENT	HIGHSCHOOL	5	2	OUT PATIENT DIALYSIS/PHLEBOTOMY	RIGHT	STD	Trained	NO
53	23	F	NURSINGSTUDENT	HIGHSCHOOL	5	2	OUT PATIENT DIALYSIS/PHLEBOTOMY	RIGHT	MOD	Trained	NO
53	23	F	NURSINGSTUDENT	HIGHSCHOOL	5	2	OUT PATIENT DIALYSIS/PHLEBOTOMY	RIGHT	MOD	Trained	NO
53	23	F	NURSINGSTUDENT	HIGHSCHOOL	5	2	OUT PATIENT DIALYSIS/PHLEBOTOMY	RIGHT	IN	Trained	NO
53	23	F	NURSINGSTUDENT	HIGHSCHOOL	5	2	OUT PATIENT DIALYSIS/PHLEBOTOMY	RIGHT	STD	Trained	NO
53	23	F	NURSINGSTUDENT	HIGHSCHOOL	5	2	OUT PATIENT DIALYSIS/PHLEBOTOMY	RIGHT	OUT	Trained	NO
53	23	F	NURSINGSTUDENT	HIGHSCHOOL	5	2	OUT PATIENT DIALYSIS/PHLEBOTOMY	RIGHT	IN	Trained	NO
54	35	F	NURSINGSTUDENT	BACHELOR	4	2	CLINICAL	LEFT	OUT	Trained	NO
54	35	F	NURSINGSTUDENT	BACHELOR	4	2	CLINICAL	LEFT	OUT	Untrained	NO
54	35	F	NURSINGSTUDENT	BACHELOR	4	2	CLINICAL	LEFT	IN	Untrained	NO
54	35	F	NURSINGSTUDENT	BACHELOR	4	2	CLINICAL	LEFT	IN	Untrained	YES
54	35	F	NURSINGSTUDENT	BACHELOR	4	2	CLINICAL	LEFT	MOD	Untrained	NO
54	35	F	NURSINGSTUDENT	BACHELOR	4	2	CLINICAL	LEFT	OUT	Untrained	YES
54	35	F	NURSINGSTUDENT	BACHELOR	4	2	CLINICAL	LEFT	MOD	Untrained	NO
54	35	F	NURSINGSTUDENT	BACHELOR	4	2	CLINICAL	LEFT	STD	Untrained	YES
54	35	F	NURSINGSTUDENT	BACHELOR	4	2	CLINICAL	LEFT	STD	Untrained	NO
54	35	F	NURSINGSTUDENT	BACHELOR	4	2	CLINICAL	LEFT	STD	Trained	NO
54	35	F	NURSINGSTUDENT	BACHELOR	4	2	CLINICAL	LEFT	OUT	Trained	NO
54	35	F	NURSINGSTUDENT	BACHELOR	4	2	CLINICAL	LEFT	IN	Trained	NO
54	35	F	NURSINGSTUDENT	BACHELOR	4	2	CLINICAL	LEFT	IN	Trained	NO
54	35	F	NURSINGSTUDENT	BACHELOR	4	2	CLINICAL	LEFT	MOD	Trained	NO
54	35	F	NURSINGSTUDENT	BACHELOR	4	2	CLINICAL	LEFT	OUT	Trained	NO
54	35	F	NURSINGSTUDENT	BACHELOR	4	2	CLINICAL	LEFT	MOD	Trained	NO
54	35	F	NURSINGSTUDENT	BACHELOR	4	2	CLINICAL	LEFT	STD	Trained	NO
55	32	F	CST	ASSOCIATE	5	6	OPERATING ROOM		MOD	Untrained	NO
55	32	F	CST	ASSOCIATE	5	6	OPERATING ROOM		STD	Untrained	NO
55	32	F	CST	ASSOCIATE	5	6	OPERATING ROOM		OUT	Untrained	NO
55	32	F	CST	ASSOCIATE	5	6	OPERATING ROOM		IN	Untrained	NO
55	32	F	CST	ASSOCIATE	5	6	OPERATING ROOM		IN	Untrained	NO
55	32	F	CST	ASSOCIATE	5	6	OPERATING ROOM		STD	Untrained	NO
55	32	F	CST	ASSOCIATE	5	6	OPERATING ROOM		OUT	Untrained	NO
55	32	F	CST	ASSOCIATE	5	6	OPERATING ROOM		MOD	Untrained	NO
55	32	F	CST	ASSOCIATE	5	6	OPERATING ROOM		IN	Trained	NO
55	32	F	CST	ASSOCIATE	5	6	OPERATING ROOM		STD	Trained	NO
55	32	F	CST	ASSOCIATE	5	6	OPERATING ROOM		STD	Trained	NO
55	32	F	CST	ASSOCIATE	5	6	OPERATING ROOM		OUT	Trained	NO
55	32	F	CST	ASSOCIATE	5	6	OPERATING ROOM		IN	Trained	NO
55	32	F	CST	ASSOCIATE	5	6	OPERATING ROOM		MOD	Trained	NO
55	32	F	CST	ASSOCIATE	5	6	OPERATING ROOM		MOD	Trained	NO
55	32	F	CST	ASSOCIATE	5	6	OPERATING ROOM		OUT	Trained	NO
56	35	F	STUDENT	ASSOCIATE	2	2	CLASSROON	RIGHT	OUT	Untrained	YES
56	35	F	STUDENT	ASSOCIATE	2	2	CLASSROON	RIGHT	MOD	Untrained	YES
56	35	F	STUDENT	ASSOCIATE	2	2	CLASSROON	RIGHT	MOD	Untrained	YES
56	35	F	STUDENT	ASSOCIATE	2	2	CLASSROON	RIGHT	STD	Untrained	NO
56	35	F	STUDENT	ASSOCIATE	2	2	CLASSROON	RIGHT	IN	Untrained	YES
56	35	F	STUDENT	ASSOCIATE	2	2	CLASSROON	RIGHT	IN	Untrained	NO
56	35	F	STUDENT	ASSOCIATE	2	2	CLASSROON	RIGHT	OUT	Untrained	YES
56	35	F	STUDENT	ASSOCIATE	2	2	CLASSROON	RIGHT	STD	Untrained	YES
56	35	F	STUDENT	ASSOCIATE	2	2	CLASSROON	RIGHT	MOD	Trained	YES
56	35	F	STUDENT	ASSOCIATE	2	2	CLASSROON	RIGHT	OUT	Trained	NO
56	35	F	STUDENT	ASSOCIATE	2	2	CLASSROON	RIGHT	IN	Trained	NO
56	35	F	STUDENT	ASSOCIATE	2	2	CLASSROON	RIGHT	STD	Trained	YES
56	35	F	STUDENT	ASSOCIATE	2	2	CLASSROON	RIGHT	IN	Trained	YES
56	35	F	STUDENT	ASSOCIATE	2	2	CLASSROON	RIGHT	OUT	Trained	NO
56	35	F	STUDENT	ASSOCIATE	2	2	CLASSROON	RIGHT	STD	Trained	NO
56	35	F	STUDENT	ASSOCIATE	2	2	CLASSROON	RIGHT	MOD	Trained	NO
57	37	F	RN	GRADUATE	15	17	PEDS ICU	RIGHT	MOD	Untrained	NO
57	37	F	RN	GRADUATE	15	17	PEDS ICU	RIGHT	IN	Untrained	NO
57	37	F	RN	GRADUATE	15	17	PEDS ICU	RIGHT	OUT	Untrained	NO
57	37	F	RN	GRADUATE	15	17	PEDS ICU	RIGHT	STD	Untrained	NO
57	37	F	RN	GRADUATE	15	17	PEDS ICU	RIGHT	OUT	Untrained	NO
57	37	F	RN	GRADUATE	15	17	PEDS ICU	RIGHT	MOD	Untrained	NO
57	37	F	RN	GRADUATE	15	17	PEDS ICU	RIGHT	STD	Untrained	NO
57	37	F	RN	GRADUATE	15	17	PEDS ICU	RIGHT	IN	Untrained	NO
57	37	F	RN	GRADUATE	15	17	PEDS ICU	RIGHT	MOD	Trained	NO
57	37	F	RN	GRADUATE	15	17	PEDS ICU	RIGHT	MOD	Trained	YES
57	37	F	RN	GRADUATE	15	17	PEDS ICU	RIGHT	OUT	Trained	NO
57	37	F	RN	GRADUATE	15	17	PEDS ICU	RIGHT	OUT	Trained	NO
57	37	F	RN	GRADUATE	15	17	PEDS ICU	RIGHT	IN	Trained	YES
57	37	F	RN	GRADUATE	15	17	PEDS ICU	RIGHT	STD	Trained	YES
57	37	F	RN	GRADUATE	15	17	PEDS ICU	RIGHT	STD	Trained	NO
57	37	F	RN	GRADUATE	15	17	PEDS ICU	RIGHT	IN	Trained	YES
58	42	F	RN	GRADUATE	22	22	HOSPITAL MEDICAL, ACADEMICS	LEFT	MOD	Untrained	NO
58	42	F	RN	GRADUATE	22	22	HOSPITAL MEDICAL, ACADEMICS	LEFT	IN	Untrained	NO
58	42	F	RN	GRADUATE	22	22	HOSPITAL MEDICAL, ACADEMICS	LEFT	STD	Untrained	NO
58	42	F	RN	GRADUATE	22	22	HOSPITAL MEDICAL, ACADEMICS	LEFT	OUT	Untrained	NO
58	42	F	RN	GRADUATE	22	22	HOSPITAL MEDICAL, ACADEMICS	LEFT	OUT	Untrained	YES
58	42	F	RN	GRADUATE	22	22	HOSPITAL MEDICAL, ACADEMICS	LEFT	MOD	Untrained	NO
58	42	F	RN	GRADUATE	22	22	HOSPITAL MEDICAL, ACADEMICS	LEFT	IN	Untrained	NO
58	42	F	RN	GRADUATE	22	22	HOSPITAL MEDICAL, ACADEMICS	LEFT	STD	Untrained	NO
58	42	F	RN	GRADUATE	22	22	HOSPITAL MEDICAL, ACADEMICS	LEFT	STD	Trained	NO
58	42	F	RN	GRADUATE	22	22	HOSPITAL MEDICAL, ACADEMICS	LEFT	IN	Trained	YES
58	42	F	RN	GRADUATE	22	22	HOSPITAL MEDICAL, ACADEMICS	LEFT	OUT	Trained	NO
58	42	F	RN	GRADUATE	22	22	HOSPITAL MEDICAL, ACADEMICS	LEFT	OUT	Trained	NO
58	42	F	RN	GRADUATE	22	22	HOSPITAL MEDICAL, ACADEMICS	LEFT	IN	Trained	NO
58	42	F	RN	GRADUATE	22	22	HOSPITAL MEDICAL, ACADEMICS	LEFT	MOD	Trained	NO
58	42	F	RN	GRADUATE	22	22	HOSPITAL MEDICAL, ACADEMICS	LEFT	MOD	Trained	NO
58	42	F	RN	GRADUATE	22	22	HOSPITAL MEDICAL, ACADEMICS	LEFT	STD	Trained	NO
59	37	F	NURSE	GRADUATE	16	16	CARDIAC CATU LAB	AMBIDEXTROUS	MOD	Untrained	NO
59	37	F	NURSE	GRADUATE	16	16	CARDIAC CATU LAB	AMBIDEXTROUS	STD	Untrained	NO
59	37	F	NURSE	GRADUATE	16	16	CARDIAC CATU LAB	AMBIDEXTROUS	MOD	Untrained	NO
59	37	F	NURSE	GRADUATE	16	16	CARDIAC CATU LAB	AMBIDEXTROUS	IN	Untrained	NO
59	37	F	NURSE	GRADUATE	16	16	CARDIAC CATU LAB	AMBIDEXTROUS	STD	Untrained	NO
59	37	F	NURSE	GRADUATE	16	16	CARDIAC CATU LAB	AMBIDEXTROUS	OUT	Untrained	NO
59	37	F	NURSE	GRADUATE	16	16	CARDIAC CATU LAB	AMBIDEXTROUS	OUT	Untrained	YES
59	37	F	NURSE	GRADUATE	16	16	CARDIAC CATU LAB	AMBIDEXTROUS	IN	Untrained	NO
59	37	F	NURSE	GRADUATE	16	16	CARDIAC CATU LAB	AMBIDEXTROUS	MOD	Trained	NO
59	37	F	NURSE	GRADUATE	16	16	CARDIAC CATU LAB	AMBIDEXTROUS	OUT	Trained	NO
59	37	F	NURSE	GRADUATE	16	16	CARDIAC CATU LAB	AMBIDEXTROUS	STD	Trained	NO
59	37	F	NURSE	GRADUATE	16	16	CARDIAC CATU LAB	AMBIDEXTROUS	IN	Trained	NO
59	37	F	NURSE	GRADUATE	16	16	CARDIAC CATU LAB	AMBIDEXTROUS	STD	Trained	NO
59	37	F	NURSE	GRADUATE	16	16	CARDIAC CATU LAB	AMBIDEXTROUS	OUT	Trained	NO
59	37	F	NURSE	GRADUATE	16	16	CARDIAC CATU LAB	AMBIDEXTROUS	IN	Trained	NO
59	37	F	NURSE	GRADUATE	16	16	CARDIAC CATU LAB	AMBIDEXTROUS	MOD	Trained	YES
60	26	F	LPN	ASSOCIATE	8	5	HOMECARE	RIGHT	STD	Untrained	NO
60	26	F	LPN	ASSOCIATE	8	5	HOMECARE	RIGHT	OUT	Untrained	NO
60	26	F	LPN	ASSOCIATE	8	5	HOMECARE	RIGHT	MOD	Untrained	YES
60	26	F	LPN	ASSOCIATE	8	5	HOMECARE	RIGHT	IN	Untrained	NO
60	26	F	LPN	ASSOCIATE	8	5	HOMECARE	RIGHT	IN	Untrained	NO
60	26	F	LPN	ASSOCIATE	8	5	HOMECARE	RIGHT	STD	Untrained	NO
60	26	F	LPN	ASSOCIATE	8	5	HOMECARE	RIGHT	MOD	Untrained	YES
60	26	F	LPN	ASSOCIATE	8	5	HOMECARE	RIGHT	OUT	Untrained	YES
60	26	F	LPN	ASSOCIATE	8	5	HOMECARE	RIGHT	STD	Trained	NO
60	26	F	LPN	ASSOCIATE	8	5	HOMECARE	RIGHT	OUT	Trained	NO
60	26	F	LPN	ASSOCIATE	8	5	HOMECARE	RIGHT	STD	Trained	NO
60	26	F	LPN	ASSOCIATE	8	5	HOMECARE	RIGHT	MOD	Trained	NO
60	26	F	LPN	ASSOCIATE	8	5	HOMECARE	RIGHT	IN	Trained	NO
60	26	F	LPN	ASSOCIATE	8	5	HOMECARE	RIGHT	OUT	Trained	NO
60	26	F	LPN	ASSOCIATE	8	5	HOMECARE	RIGHT	MOD	Trained	NO
60	26	F	LPN	ASSOCIATE	8	5	HOMECARE	RIGHT	IN	Trained	NO
61	28	F	PARAMEDIC	ASSOCIATE	10	10	AMBULANCE	AMBIDEXTROUS	IN	Untrained	NO
61	28	F	PARAMEDIC	ASSOCIATE	10	10	AMBULANCE	AMBIDEXTROUS	OUT	Untrained	NO
61	28	F	PARAMEDIC	ASSOCIATE	10	10	AMBULANCE	AMBIDEXTROUS	IN	Untrained	NO
61	28	F	PARAMEDIC	ASSOCIATE	10	10	AMBULANCE	AMBIDEXTROUS	OUT	Untrained	YES
61	28	F	PARAMEDIC	ASSOCIATE	10	10	AMBULANCE	AMBIDEXTROUS	MOD	Untrained	NO
61	28	F	PARAMEDIC	ASSOCIATE	10	10	AMBULANCE	AMBIDEXTROUS	STD	Untrained	YES
61	28	F	PARAMEDIC	ASSOCIATE	10	10	AMBULANCE	AMBIDEXTROUS	STD	Untrained	YES
61	28	F	PARAMEDIC	ASSOCIATE	10	10	AMBULANCE	AMBIDEXTROUS	MOD	Untrained	NO
61	28	F	PARAMEDIC	ASSOCIATE	10	10	AMBULANCE	AMBIDEXTROUS	IN	Trained	YES
61	28	F	PARAMEDIC	ASSOCIATE	10	10	AMBULANCE	AMBIDEXTROUS	OUT	Trained	NO
61	28	F	PARAMEDIC	ASSOCIATE	10	10	AMBULANCE	AMBIDEXTROUS	MOD	Trained	NO
61	28	F	PARAMEDIC	ASSOCIATE	10	10	AMBULANCE	AMBIDEXTROUS	IN	Trained	NO
61	28	F	PARAMEDIC	ASSOCIATE	10	10	AMBULANCE	AMBIDEXTROUS	STD	Trained	NO
61	28	F	PARAMEDIC	ASSOCIATE	10	10	AMBULANCE	AMBIDEXTROUS	STD	Trained	YES
61	28	F	PARAMEDIC	ASSOCIATE	10	10	AMBULANCE	AMBIDEXTROUS	OUT	Trained	NO
61	28	F	PARAMEDIC	ASSOCIATE	10	10	AMBULANCE	AMBIDEXTROUS	MOD	Trained	YES
62	38	F	RN	BACHELOR	16	16	ACUTE CARE/PROCEDURE BASED ENVIRONMENT/HEART & VASCULAR CENTER	RIGHT	STD	Untrained	NO
62	38	F	RN	BACHELOR	16	16	ACUTE CARE/PROCEDURE BASED ENVIRONMENT/HEART & VASCULAR CENTER	RIGHT	IN	Untrained	NO
62	38	F	RN	BACHELOR	16	16	ACUTE CARE/PROCEDURE BASED ENVIRONMENT/HEART & VASCULAR CENTER	RIGHT	IN	Untrained	NO
62	38	F	RN	BACHELOR	16	16	ACUTE CARE/PROCEDURE BASED ENVIRONMENT/HEART & VASCULAR CENTER	RIGHT	OUT	Untrained	NO
62	38	F	RN	BACHELOR	16	16	ACUTE CARE/PROCEDURE BASED ENVIRONMENT/HEART & VASCULAR CENTER	RIGHT	OUT	Untrained	NO
62	38	F	RN	BACHELOR	16	16	ACUTE CARE/PROCEDURE BASED ENVIRONMENT/HEART & VASCULAR CENTER	RIGHT	MOD	Untrained	YES
62	38	F	RN	BACHELOR	16	16	ACUTE CARE/PROCEDURE BASED ENVIRONMENT/HEART & VASCULAR CENTER	RIGHT	MOD	Untrained	NO
62	38	F	RN	BACHELOR	16	16	ACUTE CARE/PROCEDURE BASED ENVIRONMENT/HEART & VASCULAR CENTER	RIGHT	STD	Untrained	NO
62	38	F	RN	BACHELOR	16	16	ACUTE CARE/PROCEDURE BASED ENVIRONMENT/HEART & VASCULAR CENTER	RIGHT	STD	Trained	YES
62	38	F	RN	BACHELOR	16	16	ACUTE CARE/PROCEDURE BASED ENVIRONMENT/HEART & VASCULAR CENTER	RIGHT	IN	Trained	YES
62	38	F	RN	BACHELOR	16	16	ACUTE CARE/PROCEDURE BASED ENVIRONMENT/HEART & VASCULAR CENTER	RIGHT	MOD	Trained	YES
62	38	F	RN	BACHELOR	16	16	ACUTE CARE/PROCEDURE BASED ENVIRONMENT/HEART & VASCULAR CENTER	RIGHT	OUT	Trained	NO
62	38	F	RN	BACHELOR	16	16	ACUTE CARE/PROCEDURE BASED ENVIRONMENT/HEART & VASCULAR CENTER	RIGHT	IN	Trained	NO
62	38	F	RN	BACHELOR	16	16	ACUTE CARE/PROCEDURE BASED ENVIRONMENT/HEART & VASCULAR CENTER	RIGHT	MOD	Trained	NO
62	38	F	RN	BACHELOR	16	16	ACUTE CARE/PROCEDURE BASED ENVIRONMENT/HEART & VASCULAR CENTER	RIGHT	STD	Trained	NO
62	38	F	RN	BACHELOR	16	16	ACUTE CARE/PROCEDURE BASED ENVIRONMENT/HEART & VASCULAR CENTER	RIGHT	OUT	Trained	YES
63	27	M	REGISTEREDRESPIRATORYTHERAPIST	BACHELOR	5	5	PICU/NICU	RIGHT	IN	Untrained	NO
63	27	M	REGISTEREDRESPIRATORYTHERAPIST	BACHELOR	5	5	PICU/NICU	RIGHT	STD	Untrained	NO
63	27	M	REGISTEREDRESPIRATORYTHERAPIST	BACHELOR	5	5	PICU/NICU	RIGHT	OUT	Untrained	NO
63	27	M	REGISTEREDRESPIRATORYTHERAPIST	BACHELOR	5	5	PICU/NICU	RIGHT	MOD	Untrained	NO
63	27	M	REGISTEREDRESPIRATORYTHERAPIST	BACHELOR	5	5	PICU/NICU	RIGHT	MOD	Untrained	NO
63	27	M	REGISTEREDRESPIRATORYTHERAPIST	BACHELOR	5	5	PICU/NICU	RIGHT	IN	Untrained	NO
63	27	M	REGISTEREDRESPIRATORYTHERAPIST	BACHELOR	5	5	PICU/NICU	RIGHT	STD	Untrained	NO
63	27	M	REGISTEREDRESPIRATORYTHERAPIST	BACHELOR	5	5	PICU/NICU	RIGHT	OUT	Untrained	NO
63	27	M	REGISTEREDRESPIRATORYTHERAPIST	BACHELOR	5	5	PICU/NICU	RIGHT	IN	Trained	YES
63	27	M	REGISTEREDRESPIRATORYTHERAPIST	BACHELOR	5	5	PICU/NICU	RIGHT	STD	Trained	YES
63	27	M	REGISTEREDRESPIRATORYTHERAPIST	BACHELOR	5	5	PICU/NICU	RIGHT	OUT	Trained	NO
63	27	M	REGISTEREDRESPIRATORYTHERAPIST	BACHELOR	5	5	PICU/NICU	RIGHT	STD	Trained	NO
63	27	M	REGISTEREDRESPIRATORYTHERAPIST	BACHELOR	5	5	PICU/NICU	RIGHT	MOD	Trained	NO
63	27	M	REGISTEREDRESPIRATORYTHERAPIST	BACHELOR	5	5	PICU/NICU	RIGHT	MOD	Trained	NO
63	27	M	REGISTEREDRESPIRATORYTHERAPIST	BACHELOR	5	5	PICU/NICU	RIGHT	OUT	Trained	YES
63	27	M	REGISTEREDRESPIRATORYTHERAPIST	BACHELOR	5	5	PICU/NICU	RIGHT	IN	Trained	NO
64	26	F	CENA	ASSOCIATE	8	3	EMERGENCY CARE/HOSPITAL	AMBIDEXTROUS	IN	Untrained	NO
64	26	F	CENA	ASSOCIATE	8	3	EMERGENCY CARE/HOSPITAL	AMBIDEXTROUS	IN	Untrained	YES
64	26	F	CENA	ASSOCIATE	8	3	EMERGENCY CARE/HOSPITAL	AMBIDEXTROUS	MOD	Untrained	NO
64	26	F	CENA	ASSOCIATE	8	3	EMERGENCY CARE/HOSPITAL	AMBIDEXTROUS	MOD	Untrained	NO
64	26	F	CENA	ASSOCIATE	8	3	EMERGENCY CARE/HOSPITAL	AMBIDEXTROUS	OUT	Untrained	YES
64	26	F	CENA	ASSOCIATE	8	3	EMERGENCY CARE/HOSPITAL	AMBIDEXTROUS	OUT	Untrained	YES
64	26	F	CENA	ASSOCIATE	8	3	EMERGENCY CARE/HOSPITAL	AMBIDEXTROUS	STD	Untrained	YES
64	26	F	CENA	ASSOCIATE	8	3	EMERGENCY CARE/HOSPITAL	AMBIDEXTROUS	STD	Untrained	YES
64	26	F	CENA	ASSOCIATE	8	3	EMERGENCY CARE/HOSPITAL	AMBIDEXTROUS	IN	Trained	YES
64	26	F	CENA	ASSOCIATE	8	3	EMERGENCY CARE/HOSPITAL	AMBIDEXTROUS	MOD	Trained	YES
64	26	F	CENA	ASSOCIATE	8	3	EMERGENCY CARE/HOSPITAL	AMBIDEXTROUS	STD	Trained	YES
64	26	F	CENA	ASSOCIATE	8	3	EMERGENCY CARE/HOSPITAL	AMBIDEXTROUS	MOD	Trained	NO
64	26	F	CENA	ASSOCIATE	8	3	EMERGENCY CARE/HOSPITAL	AMBIDEXTROUS	IN	Trained	YES
64	26	F	CENA	ASSOCIATE	8	3	EMERGENCY CARE/HOSPITAL	AMBIDEXTROUS	OUT	Trained	NO
64	26	F	CENA	ASSOCIATE	8	3	EMERGENCY CARE/HOSPITAL	AMBIDEXTROUS	STD	Trained	NO
64	26	F	CENA	ASSOCIATE	8	3	EMERGENCY CARE/HOSPITAL	AMBIDEXTROUS	OUT	Trained	YES
65	21	F	NURSINGSTUDENT	NURSINGSTUDENT	1	1	LAB	RIGHT	MOD	Untrained	YES
65	21	F	NURSINGSTUDENT	NURSINGSTUDENT	1	1	LAB	RIGHT	STD	Untrained	NO
65	21	F	NURSINGSTUDENT	NURSINGSTUDENT	1	1	LAB	RIGHT	MOD	Untrained	NO
65	21	F	NURSINGSTUDENT	NURSINGSTUDENT	1	1	LAB	RIGHT	OUT	Untrained	NO
65	21	F	NURSINGSTUDENT	NURSINGSTUDENT	1	1	LAB	RIGHT	IN	Untrained	YES
65	21	F	NURSINGSTUDENT	NURSINGSTUDENT	1	1	LAB	RIGHT	STD	Untrained	NO
65	21	F	NURSINGSTUDENT	NURSINGSTUDENT	1	1	LAB	RIGHT	IN	Untrained	NO
65	21	F	NURSINGSTUDENT	NURSINGSTUDENT	1	1	LAB	RIGHT	OUT	Untrained	YES
65	21	F	NURSINGSTUDENT	NURSINGSTUDENT	1	1	LAB	RIGHT	IN	Trained	YES
65	21	F	NURSINGSTUDENT	NURSINGSTUDENT	1	1	LAB	RIGHT	STD	Trained	YES
65	21	F	NURSINGSTUDENT	NURSINGSTUDENT	1	1	LAB	RIGHT	OUT	Trained	NO
65	21	F	NURSINGSTUDENT	NURSINGSTUDENT	1	1	LAB	RIGHT	MOD	Trained	NO
65	21	F	NURSINGSTUDENT	NURSINGSTUDENT	1	1	LAB	RIGHT	OUT	Trained	NO
65	21	F	NURSINGSTUDENT	NURSINGSTUDENT	1	1	LAB	RIGHT	MOD	Trained	NO
65	21	F	NURSINGSTUDENT	NURSINGSTUDENT	1	1	LAB	RIGHT	IN	Trained	NO
65	21	F	NURSINGSTUDENT	NURSINGSTUDENT	1	1	LAB	RIGHT	STD	Trained	NO
66	26	F		NURSINGSTUDENT	3	1	FAMILY PRACTICE, CLINICAL EXPERIENCE	LEFT	OUT	Untrained	NO
66	26	F		NURSINGSTUDENT	3	1	FAMILY PRACTICE, CLINICAL EXPERIENCE	LEFT	OUT	Untrained	NO
66	26	F		NURSINGSTUDENT	3	1	FAMILY PRACTICE, CLINICAL EXPERIENCE	LEFT	STD	Untrained	NO
66	26	F		NURSINGSTUDENT	3	1	FAMILY PRACTICE, CLINICAL EXPERIENCE	LEFT	STD	Untrained	YES
66	26	F		NURSINGSTUDENT	3	1	FAMILY PRACTICE, CLINICAL EXPERIENCE	LEFT	MOD	Untrained	YES
66	26	F		NURSINGSTUDENT	3	1	FAMILY PRACTICE, CLINICAL EXPERIENCE	LEFT	IN	Untrained	YES
66	26	F		NURSINGSTUDENT	3	1	FAMILY PRACTICE, CLINICAL EXPERIENCE	LEFT	MOD	Untrained	YES
66	26	F		NURSINGSTUDENT	3	1	FAMILY PRACTICE, CLINICAL EXPERIENCE	LEFT	IN	Untrained	NO
66	26	F		NURSINGSTUDENT	3	1	FAMILY PRACTICE, CLINICAL EXPERIENCE	LEFT	MOD	Trained	YES
66	26	F		NURSINGSTUDENT	3	1	FAMILY PRACTICE, CLINICAL EXPERIENCE	LEFT	STD	Trained	NO
66	26	F		NURSINGSTUDENT	3	1	FAMILY PRACTICE, CLINICAL EXPERIENCE	LEFT	MOD	Trained	YES
66	26	F		NURSINGSTUDENT	3	1	FAMILY PRACTICE, CLINICAL EXPERIENCE	LEFT	STD	Trained	NO
66	26	F		NURSINGSTUDENT	3	1	FAMILY PRACTICE, CLINICAL EXPERIENCE	LEFT	IN	Trained	NO
66	26	F		NURSINGSTUDENT	3	1	FAMILY PRACTICE, CLINICAL EXPERIENCE	LEFT	OUT	Trained	NO
66	26	F		NURSINGSTUDENT	3	1	FAMILY PRACTICE, CLINICAL EXPERIENCE	LEFT	OUT	Trained	NO
66	26	F		NURSINGSTUDENT	3	1	FAMILY PRACTICE, CLINICAL EXPERIENCE	LEFT	IN	Trained	NO
67	47	M	RN	BACHELOR	24	24	OB	RIGHT	IN	Untrained	NO
67	47	M	RN	BACHELOR	24	24	OB	RIGHT	STD	Untrained	NO
67	47	M	RN	BACHELOR	24	24	OB	RIGHT	STD	Untrained	YES
67	47	M	RN	BACHELOR	24	24	OB	RIGHT	IN	Untrained	NO
67	47	M	RN	BACHELOR	24	24	OB	RIGHT	OUT	Untrained	NO
67	47	M	RN	BACHELOR	24	24	OB	RIGHT	OUT	Untrained	NO
67	47	M	RN	BACHELOR	24	24	OB	RIGHT	MOD	Untrained	NO
67	47	M	RN	BACHELOR	24	24	OB	RIGHT	MOD	Untrained	NO
67	47	M	RN	BACHELOR	24	24	OB	RIGHT	OUT	Trained	NO
67	47	M	RN	BACHELOR	24	24	OB	RIGHT	STD	Trained	NO
67	47	M	RN	BACHELOR	24	24	OB	RIGHT	MOD	Trained	NO
67	47	M	RN	BACHELOR	24	24	OB	RIGHT	IN	Trained	NO
67	47	M	RN	BACHELOR	24	24	OB	RIGHT	MOD	Trained	NO
67	47	M	RN	BACHELOR	24	24	OB	RIGHT	STD	Trained	NO
67	47	M	RN	BACHELOR	24	24	OB	RIGHT	IN	Trained	NO
67	47	M	RN	BACHELOR	24	24	OB	RIGHT	OUT	Trained	NO
68	23	F	LPN	ASSOCIATE	2	2	ACUTE REHABILITATION CENTER	RIGHT	OUT	Untrained	NO
68	23	F	LPN	ASSOCIATE	2	2	ACUTE REHABILITATION CENTER	RIGHT	IN	Untrained	NO
68	23	F	LPN	ASSOCIATE	2	2	ACUTE REHABILITATION CENTER	RIGHT	STD	Untrained	NO
68	23	F	LPN	ASSOCIATE	2	2	ACUTE REHABILITATION CENTER	RIGHT	MOD	Untrained	NO
68	23	F	LPN	ASSOCIATE	2	2	ACUTE REHABILITATION CENTER	RIGHT	OUT	Untrained	NO
68	23	F	LPN	ASSOCIATE	2	2	ACUTE REHABILITATION CENTER	RIGHT	MOD	Untrained	NO
68	23	F	LPN	ASSOCIATE	2	2	ACUTE REHABILITATION CENTER	RIGHT	IN	Untrained	NO
68	23	F	LPN	ASSOCIATE	2	2	ACUTE REHABILITATION CENTER	RIGHT	STD	Untrained	NO
68	23	F	LPN	ASSOCIATE	2	2	ACUTE REHABILITATION CENTER	RIGHT	MOD	Trained	NO
68	23	F	LPN	ASSOCIATE	2	2	ACUTE REHABILITATION CENTER	RIGHT	IN	Trained	NO
68	23	F	LPN	ASSOCIATE	2	2	ACUTE REHABILITATION CENTER	RIGHT	MOD	Trained	NO
68	23	F	LPN	ASSOCIATE	2	2	ACUTE REHABILITATION CENTER	RIGHT	OUT	Trained	NO
68	23	F	LPN	ASSOCIATE	2	2	ACUTE REHABILITATION CENTER	RIGHT	STD	Trained	NO
68	23	F	LPN	ASSOCIATE	2	2	ACUTE REHABILITATION CENTER	RIGHT	IN	Trained	NO
68	23	F	LPN	ASSOCIATE	2	2	ACUTE REHABILITATION CENTER	RIGHT	OUT	Trained	NO
68	23	F	LPN	ASSOCIATE	2	2	ACUTE REHABILITATION CENTER	RIGHT	STD	Trained	NO
69	33	F	RN	BACHELOR	12	12	INTRAOPERATIVE	RIGHT	OUT	Untrained	NO
69	33	F	RN	BACHELOR	12	12	INTRAOPERATIVE	RIGHT	MOD	Untrained	NO
69	33	F	RN	BACHELOR	12	12	INTRAOPERATIVE	RIGHT	IN	Untrained	NO
69	33	F	RN	BACHELOR	12	12	INTRAOPERATIVE	RIGHT	STD	Untrained	YES
69	33	F	RN	BACHELOR	12	12	INTRAOPERATIVE	RIGHT	IN	Untrained	NO
69	33	F	RN	BACHELOR	12	12	INTRAOPERATIVE	RIGHT	OUT	Untrained	NO
69	33	F	RN	BACHELOR	12	12	INTRAOPERATIVE	RIGHT	STD	Untrained	NO
69	33	F	RN	BACHELOR	12	12	INTRAOPERATIVE	RIGHT	MOD	Untrained	NO
69	33	F	RN	BACHELOR	12	12	INTRAOPERATIVE	RIGHT	IN	Trained	NO
69	33	F	RN	BACHELOR	12	12	INTRAOPERATIVE	RIGHT	STD	Trained	NO
69	33	F	RN	BACHELOR	12	12	INTRAOPERATIVE	RIGHT	MOD	Trained	NO
69	33	F	RN	BACHELOR	12	12	INTRAOPERATIVE	RIGHT	OUT	Trained	NO
69	33	F	RN	BACHELOR	12	12	INTRAOPERATIVE	RIGHT	IN	Trained	NO
69	33	F	RN	BACHELOR	12	12	INTRAOPERATIVE	RIGHT	OUT	Trained	NO
69	33	F	RN	BACHELOR	12	12	INTRAOPERATIVE	RIGHT	STD	Trained	NO
69	33	F	RN	BACHELOR	12	12	INTRAOPERATIVE	RIGHT	MOD	Trained	NO
70	36	M	STERILEPROCESSINGTECH.	BACHELOR	8	8	SPARROW HOSPITAL/LCC	RIGHT	MOD	Untrained	NO
70	36	M	STERILEPROCESSINGTECH.	BACHELOR	8	8	SPARROW HOSPITAL/LCC	RIGHT	OUT	Untrained	NO
70	36	M	STERILEPROCESSINGTECH.	BACHELOR	8	8	SPARROW HOSPITAL/LCC	RIGHT	MOD	Untrained	YES
70	36	M	STERILEPROCESSINGTECH.	BACHELOR	8	8	SPARROW HOSPITAL/LCC	RIGHT	IN	Untrained	YES
70	36	M	STERILEPROCESSINGTECH.	BACHELOR	8	8	SPARROW HOSPITAL/LCC	RIGHT	STD	Untrained	YES
70	36	M	STERILEPROCESSINGTECH.	BACHELOR	8	8	SPARROW HOSPITAL/LCC	RIGHT	IN	Untrained	YES
70	36	M	STERILEPROCESSINGTECH.	BACHELOR	8	8	SPARROW HOSPITAL/LCC	RIGHT	OUT	Untrained	YES
70	36	M	STERILEPROCESSINGTECH.	BACHELOR	8	8	SPARROW HOSPITAL/LCC	RIGHT	STD	Untrained	YES
70	36	M	STERILEPROCESSINGTECH.	BACHELOR	8	8	SPARROW HOSPITAL/LCC	RIGHT	MOD	Trained	YES
70	36	M	STERILEPROCESSINGTECH.	BACHELOR	8	8	SPARROW HOSPITAL/LCC	RIGHT	IN	Trained	YES
70	36	M	STERILEPROCESSINGTECH.	BACHELOR	8	8	SPARROW HOSPITAL/LCC	RIGHT	STD	Trained	NO
70	36	M	STERILEPROCESSINGTECH.	BACHELOR	8	8	SPARROW HOSPITAL/LCC	RIGHT	IN	Trained	YES
70	36	M	STERILEPROCESSINGTECH.	BACHELOR	8	8	SPARROW HOSPITAL/LCC	RIGHT	OUT	Trained	NO
70	36	M	STERILEPROCESSINGTECH.	BACHELOR	8	8	SPARROW HOSPITAL/LCC	RIGHT	MOD	Trained	NO
70	36	M	STERILEPROCESSINGTECH.	BACHELOR	8	8	SPARROW HOSPITAL/LCC	RIGHT	OUT	Trained	NO
70	36	M	STERILEPROCESSINGTECH.	BACHELOR	8	8	SPARROW HOSPITAL/LCC	RIGHT	STD	Trained	YES
71	26	F	NURSINGSTUDENT	BACHELOR	6	1	CAN/STUDENT LCC	RIGHT	MOD	Untrained	NO
71	26	F	NURSINGSTUDENT	BACHELOR	6	1	CAN/STUDENT LCC	RIGHT	IN	Untrained	YES
71	26	F	NURSINGSTUDENT	BACHELOR	6	1	CAN/STUDENT LCC	RIGHT	MOD	Untrained	YES
71	26	F	NURSINGSTUDENT	BACHELOR	6	1	CAN/STUDENT LCC	RIGHT	STD	Untrained	YES
71	26	F	NURSINGSTUDENT	BACHELOR	6	1	CAN/STUDENT LCC	RIGHT	IN	Untrained	YES
71	26	F	NURSINGSTUDENT	BACHELOR	6	1	CAN/STUDENT LCC	RIGHT	STD	Untrained	YES
71	26	F	NURSINGSTUDENT	BACHELOR	6	1	CAN/STUDENT LCC	RIGHT	OUT	Untrained	NO
71	26	F	NURSINGSTUDENT	BACHELOR	6	1	CAN/STUDENT LCC	RIGHT	OUT	Untrained	NO
71	26	F	NURSINGSTUDENT	BACHELOR	6	1	CAN/STUDENT LCC	RIGHT	STD	Trained	YES
71	26	F	NURSINGSTUDENT	BACHELOR	6	1	CAN/STUDENT LCC	RIGHT	MOD	Trained	YES
71	26	F	NURSINGSTUDENT	BACHELOR	6	1	CAN/STUDENT LCC	RIGHT	MOD	Trained	NO
71	26	F	NURSINGSTUDENT	BACHELOR	6	1	CAN/STUDENT LCC	RIGHT	STD	Trained	NO
71	26	F	NURSINGSTUDENT	BACHELOR	6	1	CAN/STUDENT LCC	RIGHT	IN	Trained	NO
71	26	F	NURSINGSTUDENT	BACHELOR	6	1	CAN/STUDENT LCC	RIGHT	OUT	Trained	NO
71	26	F	NURSINGSTUDENT	BACHELOR	6	1	CAN/STUDENT LCC	RIGHT	OUT	Trained	NO
71	26	F	NURSINGSTUDENT	BACHELOR	6	1	CAN/STUDENT LCC	RIGHT	IN	Trained	NO
72	39	M	NURSINGSTUDENT	BACHELOR	10	1	CLINICAL	AMBIDEXTROUS	OUT	Untrained	NO
72	39	M	NURSINGSTUDENT	BACHELOR	10	1	CLINICAL	AMBIDEXTROUS	IN	Untrained	NO
72	39	M	NURSINGSTUDENT	BACHELOR	10	1	CLINICAL	AMBIDEXTROUS	IN	Untrained	NO
72	39	M	NURSINGSTUDENT	BACHELOR	10	1	CLINICAL	AMBIDEXTROUS	STD	Untrained	NO
72	39	M	NURSINGSTUDENT	BACHELOR	10	1	CLINICAL	AMBIDEXTROUS	OUT	Untrained	YES
72	39	M	NURSINGSTUDENT	BACHELOR	10	1	CLINICAL	AMBIDEXTROUS	STD	Untrained	NO
72	39	M	NURSINGSTUDENT	BACHELOR	10	1	CLINICAL	AMBIDEXTROUS	MOD	Untrained	YES
72	39	M	NURSINGSTUDENT	BACHELOR	10	1	CLINICAL	AMBIDEXTROUS	MOD	Untrained	NO
72	39	M	NURSINGSTUDENT	BACHELOR	10	1	CLINICAL	AMBIDEXTROUS	OUT	Trained	NO
72	39	M	NURSINGSTUDENT	BACHELOR	10	1	CLINICAL	AMBIDEXTROUS	IN	Trained	NO
72	39	M	NURSINGSTUDENT	BACHELOR	10	1	CLINICAL	AMBIDEXTROUS	MOD	Trained	NO
72	39	M	NURSINGSTUDENT	BACHELOR	10	1	CLINICAL	AMBIDEXTROUS	OUT	Trained	NO
72	39	M	NURSINGSTUDENT	BACHELOR	10	1	CLINICAL	AMBIDEXTROUS	IN	Trained	NO
72	39	M	NURSINGSTUDENT	BACHELOR	10	1	CLINICAL	AMBIDEXTROUS	STD	Trained	YES
72	39	M	NURSINGSTUDENT	BACHELOR	10	1	CLINICAL	AMBIDEXTROUS	MOD	Trained	NO
72	39	M	NURSINGSTUDENT	BACHELOR	10	1	CLINICAL	AMBIDEXTROUS	STD	Trained	NO
73	46	F	NURSINGSTUDENT	BACHELOR	2	2	HOSPITAL/STUDENT LAB	RIGHT	STD	Untrained	NO
73	46	F	NURSINGSTUDENT	BACHELOR	2	2	HOSPITAL/STUDENT LAB	RIGHT	IN	Untrained	NO
73	46	F	NURSINGSTUDENT	BACHELOR	2	2	HOSPITAL/STUDENT LAB	RIGHT	MOD	Untrained	NO
73	46	F	NURSINGSTUDENT	BACHELOR	2	2	HOSPITAL/STUDENT LAB	RIGHT	IN	Untrained	NO
73	46	F	NURSINGSTUDENT	BACHELOR	2	2	HOSPITAL/STUDENT LAB	RIGHT	MOD	Untrained	NO
73	46	F	NURSINGSTUDENT	BACHELOR	2	2	HOSPITAL/STUDENT LAB	RIGHT	OUT	Untrained	NO
73	46	F	NURSINGSTUDENT	BACHELOR	2	2	HOSPITAL/STUDENT LAB	RIGHT	OUT	Untrained	NO
73	46	F	NURSINGSTUDENT	BACHELOR	2	2	HOSPITAL/STUDENT LAB	RIGHT	STD	Untrained	NO
73	46	F	NURSINGSTUDENT	BACHELOR	2	2	HOSPITAL/STUDENT LAB	RIGHT	OUT	Trained	NO
73	46	F	NURSINGSTUDENT	BACHELOR	2	2	HOSPITAL/STUDENT LAB	RIGHT	IN	Trained	NO
73	46	F	NURSINGSTUDENT	BACHELOR	2	2	HOSPITAL/STUDENT LAB	RIGHT	STD	Trained	NO
73	46	F	NURSINGSTUDENT	BACHELOR	2	2	HOSPITAL/STUDENT LAB	RIGHT	MOD	Trained	NO
73	46	F	NURSINGSTUDENT	BACHELOR	2	2	HOSPITAL/STUDENT LAB	RIGHT	MOD	Trained	NO
73	46	F	NURSINGSTUDENT	BACHELOR	2	2	HOSPITAL/STUDENT LAB	RIGHT	OUT	Trained	YES
73	46	F	NURSINGSTUDENT	BACHELOR	2	2	HOSPITAL/STUDENT LAB	RIGHT	IN	Trained	NO
73	46	F	NURSINGSTUDENT	BACHELOR	2	2	HOSPITAL/STUDENT LAB	RIGHT	STD	Trained	NO
74	36	M	RN	BACHELOR	17	8	HOSPITAL	RIGHT	MOD	Untrained	NO
74	36	M	RN	BACHELOR	17	8	HOSPITAL	RIGHT	IN	Untrained	NO
74	36	M	RN	BACHELOR	17	8	HOSPITAL	RIGHT	MOD	Untrained	NO
74	36	M	RN	BACHELOR	17	8	HOSPITAL	RIGHT	OUT	Untrained	YES
74	36	M	RN	BACHELOR	17	8	HOSPITAL	RIGHT	IN	Untrained	NO
74	36	M	RN	BACHELOR	17	8	HOSPITAL	RIGHT	STD	Untrained	YES
74	36	M	RN	BACHELOR	17	8	HOSPITAL	RIGHT	OUT	Untrained	NO
74	36	M	RN	BACHELOR	17	8	HOSPITAL	RIGHT	STD	Untrained	NO
74	36	M	RN	BACHELOR	17	8	HOSPITAL	RIGHT	MOD	Trained	NO
74	36	M	RN	BACHELOR	17	8	HOSPITAL	RIGHT	IN	Trained	NO
74	36	M	RN	BACHELOR	17	8	HOSPITAL	RIGHT	STD	Trained	YES
74	36	M	RN	BACHELOR	17	8	HOSPITAL	RIGHT	IN	Trained	YES
74	36	M	RN	BACHELOR	17	8	HOSPITAL	RIGHT	MOD	Trained	NO
74	36	M	RN	BACHELOR	17	8	HOSPITAL	RIGHT	STD	Trained	NO
74	36	M	RN	BACHELOR	17	8	HOSPITAL	RIGHT	OUT	Trained	YES
74	36	M	RN	BACHELOR	17	8	HOSPITAL	RIGHT	OUT	Trained	NO
75	22	F	NURSINGSTUDENT	HIGHSCHOOL	2	2	HOSPITAL	RIGHT	OUT	Untrained	NO
75	22	F	NURSINGSTUDENT	HIGHSCHOOL	2	2	HOSPITAL	RIGHT	MOD	Untrained	NO
75	22	F	NURSINGSTUDENT	HIGHSCHOOL	2	2	HOSPITAL	RIGHT	MOD	Untrained	NO
75	22	F	NURSINGSTUDENT	HIGHSCHOOL	2	2	HOSPITAL	RIGHT	IN	Untrained	NO
75	22	F	NURSINGSTUDENT	HIGHSCHOOL	2	2	HOSPITAL	RIGHT	STD	Untrained	NO
75	22	F	NURSINGSTUDENT	HIGHSCHOOL	2	2	HOSPITAL	RIGHT	IN	Untrained	NO
75	22	F	NURSINGSTUDENT	HIGHSCHOOL	2	2	HOSPITAL	RIGHT	STD	Untrained	NO
75	22	F	NURSINGSTUDENT	HIGHSCHOOL	2	2	HOSPITAL	RIGHT	OUT	Untrained	NO
75	22	F	NURSINGSTUDENT	HIGHSCHOOL	2	2	HOSPITAL	RIGHT	IN	Trained	NO
75	22	F	NURSINGSTUDENT	HIGHSCHOOL	2	2	HOSPITAL	RIGHT	STD	Trained	NO
75	22	F	NURSINGSTUDENT	HIGHSCHOOL	2	2	HOSPITAL	RIGHT	MOD	Trained	NO
75	22	F	NURSINGSTUDENT	HIGHSCHOOL	2	2	HOSPITAL	RIGHT	IN	Trained	NO
75	22	F	NURSINGSTUDENT	HIGHSCHOOL	2	2	HOSPITAL	RIGHT	OUT	Trained	NO
75	22	F	NURSINGSTUDENT	HIGHSCHOOL	2	2	HOSPITAL	RIGHT	MOD	Trained	NO
75	22	F	NURSINGSTUDENT	HIGHSCHOOL	2	2	HOSPITAL	RIGHT	STD	Trained	NO
75	22	F	NURSINGSTUDENT	HIGHSCHOOL	2	2	HOSPITAL	RIGHT	OUT	Trained	NO
76	21	F	PHLEBOTOMIST	HIGHSCHOOL	1.5	1.5	LABORATORY	RIGHT	OUT	Untrained	YES
76	21	F	PHLEBOTOMIST	HIGHSCHOOL	1.5	1.5	LABORATORY	RIGHT	IN	Untrained	YES
76	21	F	PHLEBOTOMIST	HIGHSCHOOL	1.5	1.5	LABORATORY	RIGHT	IN	Untrained	YES
76	21	F	PHLEBOTOMIST	HIGHSCHOOL	1.5	1.5	LABORATORY	RIGHT	MOD	Untrained	YES
76	21	F	PHLEBOTOMIST	HIGHSCHOOL	1.5	1.5	LABORATORY	RIGHT	STD	Untrained	YES
76	21	F	PHLEBOTOMIST	HIGHSCHOOL	1.5	1.5	LABORATORY	RIGHT	MOD	Untrained	YES
76	21	F	PHLEBOTOMIST	HIGHSCHOOL	1.5	1.5	LABORATORY	RIGHT	STD	Untrained	YES
76	21	F	PHLEBOTOMIST	HIGHSCHOOL	1.5	1.5	LABORATORY	RIGHT	OUT	Untrained	NO
76	21	F	PHLEBOTOMIST	HIGHSCHOOL	1.5	1.5	LABORATORY	RIGHT	OUT	Trained	NO
76	21	F	PHLEBOTOMIST	HIGHSCHOOL	1.5	1.5	LABORATORY	RIGHT	MOD	Trained	NO
76	21	F	PHLEBOTOMIST	HIGHSCHOOL	1.5	1.5	LABORATORY	RIGHT	IN	Trained	YES
76	21	F	PHLEBOTOMIST	HIGHSCHOOL	1.5	1.5	LABORATORY	RIGHT	MOD	Trained	YES
76	21	F	PHLEBOTOMIST	HIGHSCHOOL	1.5	1.5	LABORATORY	RIGHT	STD	Trained	NO
76	21	F	PHLEBOTOMIST	HIGHSCHOOL	1.5	1.5	LABORATORY	RIGHT	STD	Trained	NO
76	21	F	PHLEBOTOMIST	HIGHSCHOOL	1.5	1.5	LABORATORY	RIGHT	OUT	Trained	NO
76	21	F	PHLEBOTOMIST	HIGHSCHOOL	1.5	1.5	LABORATORY	RIGHT	IN	Trained	NO
77	22	F	NURSINGSTUDENT	HIGHSCHOOL	2	2	HOSPITAL	LEFT	IN	Untrained	YES
77	22	F	NURSINGSTUDENT	HIGHSCHOOL	2	2	HOSPITAL	LEFT	MOD	Untrained	NO
77	22	F	NURSINGSTUDENT	HIGHSCHOOL	2	2	HOSPITAL	LEFT	OUT	Untrained	NO
77	22	F	NURSINGSTUDENT	HIGHSCHOOL	2	2	HOSPITAL	LEFT	MOD	Untrained	NO
77	22	F	NURSINGSTUDENT	HIGHSCHOOL	2	2	HOSPITAL	LEFT	STD	Untrained	YES
77	22	F	NURSINGSTUDENT	HIGHSCHOOL	2	2	HOSPITAL	LEFT	STD	Untrained	NO
77	22	F	NURSINGSTUDENT	HIGHSCHOOL	2	2	HOSPITAL	LEFT	OUT	Untrained	NO
77	22	F	NURSINGSTUDENT	HIGHSCHOOL	2	2	HOSPITAL	LEFT	IN	Untrained	YES
77	22	F	NURSINGSTUDENT	HIGHSCHOOL	2	2	HOSPITAL	LEFT	IN	Trained	NO
77	22	F	NURSINGSTUDENT	HIGHSCHOOL	2	2	HOSPITAL	LEFT	OUT	Trained	NO
77	22	F	NURSINGSTUDENT	HIGHSCHOOL	2	2	HOSPITAL	LEFT	MOD	Trained	NO
77	22	F	NURSINGSTUDENT	HIGHSCHOOL	2	2	HOSPITAL	LEFT	IN	Trained	NO
77	22	F	NURSINGSTUDENT	HIGHSCHOOL	2	2	HOSPITAL	LEFT	STD	Trained	NO
77	22	F	NURSINGSTUDENT	HIGHSCHOOL	2	2	HOSPITAL	LEFT	MOD	Trained	NO
77	22	F	NURSINGSTUDENT	HIGHSCHOOL	2	2	HOSPITAL	LEFT	STD	Trained	NO
77	22	F	NURSINGSTUDENT	HIGHSCHOOL	2	2	HOSPITAL	LEFT	OUT	Trained	NO
78	22	F	NURSINGSTUDENT	BACHELOR	2	2	HOSPITAL	LEFT	MOD	Untrained	NO
78	22	F	NURSINGSTUDENT	BACHELOR	2	2	HOSPITAL	LEFT	OUT	Untrained	NO
78	22	F	NURSINGSTUDENT	BACHELOR	2	2	HOSPITAL	LEFT	MOD	Untrained	NO
78	22	F	NURSINGSTUDENT	BACHELOR	2	2	HOSPITAL	LEFT	IN	Untrained	NO
78	22	F	NURSINGSTUDENT	BACHELOR	2	2	HOSPITAL	LEFT	IN	Untrained	NO
78	22	F	NURSINGSTUDENT	BACHELOR	2	2	HOSPITAL	LEFT	STD	Untrained	NO
78	22	F	NURSINGSTUDENT	BACHELOR	2	2	HOSPITAL	LEFT	STD	Untrained	NO
78	22	F	NURSINGSTUDENT	BACHELOR	2	2	HOSPITAL	LEFT	OUT	Untrained	NO
78	22	F	NURSINGSTUDENT	BACHELOR	2	2	HOSPITAL	LEFT	IN	Trained	NO
78	22	F	NURSINGSTUDENT	BACHELOR	2	2	HOSPITAL	LEFT	STD	Trained	NO
78	22	F	NURSINGSTUDENT	BACHELOR	2	2	HOSPITAL	LEFT	OUT	Trained	NO
78	22	F	NURSINGSTUDENT	BACHELOR	2	2	HOSPITAL	LEFT	OUT	Trained	NO
78	22	F	NURSINGSTUDENT	BACHELOR	2	2	HOSPITAL	LEFT	IN	Trained	NO
78	22	F	NURSINGSTUDENT	BACHELOR	2	2	HOSPITAL	LEFT	MOD	Trained	YES
78	22	F	NURSINGSTUDENT	BACHELOR	2	2	HOSPITAL	LEFT	STD	Trained	NO
78	22	F	NURSINGSTUDENT	BACHELOR	2	2	HOSPITAL	LEFT	MOD	Trained	NO
79	24	F	NURSINGSTUDENT	BACHELOR	2	2	HOSPITAL	RIGHT	IN	Untrained	NO
79	24	F	NURSINGSTUDENT	BACHELOR	2	2	HOSPITAL	RIGHT	STD	Untrained	NO
79	24	F	NURSINGSTUDENT	BACHELOR	2	2	HOSPITAL	RIGHT	OUT	Untrained	NO
79	24	F	NURSINGSTUDENT	BACHELOR	2	2	HOSPITAL	RIGHT	MOD	Untrained	NO
79	24	F	NURSINGSTUDENT	BACHELOR	2	2	HOSPITAL	RIGHT	STD	Untrained	YES
79	24	F	NURSINGSTUDENT	BACHELOR	2	2	HOSPITAL	RIGHT	MOD	Untrained	YES
79	24	F	NURSINGSTUDENT	BACHELOR	2	2	HOSPITAL	RIGHT	OUT	Untrained	NO
79	24	F	NURSINGSTUDENT	BACHELOR	2	2	HOSPITAL	RIGHT	IN	Untrained	YES
79	24	F	NURSINGSTUDENT	BACHELOR	2	2	HOSPITAL	RIGHT	OUT	Trained	NO
79	24	F	NURSINGSTUDENT	BACHELOR	2	2	HOSPITAL	RIGHT	STD	Trained	YES
79	24	F	NURSINGSTUDENT	BACHELOR	2	2	HOSPITAL	RIGHT	STD	Trained
79	24	F	NURSINGSTUDENT	BACHELOR	2	2	HOSPITAL	RIGHT	OUT	Trained	NO
79	24	F	NURSINGSTUDENT	BACHELOR	2	2	HOSPITAL	RIGHT	MOD	Trained	YES
79	24	F	NURSINGSTUDENT	BACHELOR	2	2	HOSPITAL	RIGHT	IN	Trained	NO
79	24	F	NURSINGSTUDENT	BACHELOR	2	2	HOSPITAL	RIGHT	MOD	Trained	YES
79	24	F	NURSINGSTUDENT	BACHELOR	2	2	HOSPITAL	RIGHT	IN	Trained	NO
81	25	F	PTSTUDENT	BACHELOR	6	1	ACUTE CARE/OP THERAPY	RIGHT	IN	Untrained	YES
81	25	F	PTSTUDENT	BACHELOR	6	1	ACUTE CARE/OP THERAPY	RIGHT	STD	Untrained	NO
81	25	F	PTSTUDENT	BACHELOR	6	1	ACUTE CARE/OP THERAPY	RIGHT	STD	Untrained	NO
81	25	F	PTSTUDENT	BACHELOR	6	1	ACUTE CARE/OP THERAPY	RIGHT	MOD	Untrained	YES
81	25	F	PTSTUDENT	BACHELOR	6	1	ACUTE CARE/OP THERAPY	RIGHT	IN	Untrained	NO
81	25	F	PTSTUDENT	BACHELOR	6	1	ACUTE CARE/OP THERAPY	RIGHT	MOD	Untrained	NO
81	25	F	PTSTUDENT	BACHELOR	6	1	ACUTE CARE/OP THERAPY	RIGHT	OUT	Untrained	NO
81	25	F	PTSTUDENT	BACHELOR	6	1	ACUTE CARE/OP THERAPY	RIGHT	OUT	Untrained	NO
81	25	F	PTSTUDENT	BACHELOR	6	1	ACUTE CARE/OP THERAPY	RIGHT	OUT	Trained	NO
81	25	F	PTSTUDENT	BACHELOR	6	1	ACUTE CARE/OP THERAPY	RIGHT	MOD	Trained	NO
81	25	F	PTSTUDENT	BACHELOR	6	1	ACUTE CARE/OP THERAPY	RIGHT	STD	Trained	NO
81	25	F	PTSTUDENT	BACHELOR	6	1	ACUTE CARE/OP THERAPY	RIGHT	OUT	Trained	NO
81	25	F	PTSTUDENT	BACHELOR	6	1	ACUTE CARE/OP THERAPY	RIGHT	IN	Trained	NO
81	25	F	PTSTUDENT	BACHELOR	6	1	ACUTE CARE/OP THERAPY	RIGHT	IN	Trained	NO
81	25	F	PTSTUDENT	BACHELOR	6	1	ACUTE CARE/OP THERAPY	RIGHT	MOD	Trained	NO
81	25	F	PTSTUDENT	BACHELOR	6	1	ACUTE CARE/OP THERAPY	RIGHT	STD	Trained	NO
82	24	F	PTSTUDENT	BACHELOR	2	2	ACUTE CARE	RIGHT	OUT	Untrained	NO
82	24	F	PTSTUDENT	BACHELOR	2	2	ACUTE CARE	RIGHT	MOD	Untrained	NO
82	24	F	PTSTUDENT	BACHELOR	2	2	ACUTE CARE	RIGHT	OUT	Untrained	NO
82	24	F	PTSTUDENT	BACHELOR	2	2	ACUTE CARE	RIGHT	IN	Untrained	YES
82	24	F	PTSTUDENT	BACHELOR	2	2	ACUTE CARE	RIGHT	IN	Untrained	NO
82	24	F	PTSTUDENT	BACHELOR	2	2	ACUTE CARE	RIGHT	STD	Untrained	YES
82	24	F	PTSTUDENT	BACHELOR	2	2	ACUTE CARE	RIGHT	MOD	Untrained	YES
82	24	F	PTSTUDENT	BACHELOR	2	2	ACUTE CARE	RIGHT	STD	Untrained	NO
82	24	F	PTSTUDENT	BACHELOR	2	2	ACUTE CARE	RIGHT	STD	Trained	NO
82	24	F	PTSTUDENT	BACHELOR	2	2	ACUTE CARE	RIGHT	OUT	Trained	NO
82	24	F	PTSTUDENT	BACHELOR	2	2	ACUTE CARE	RIGHT	MOD	Trained	YES
82	24	F	PTSTUDENT	BACHELOR	2	2	ACUTE CARE	RIGHT	OUT	Trained	YES
82	24	F	PTSTUDENT	BACHELOR	2	2	ACUTE CARE	RIGHT	IN	Trained	NO
82	24	F	PTSTUDENT	BACHELOR	2	2	ACUTE CARE	RIGHT	MOD	Trained	YES
82	24	F	PTSTUDENT	BACHELOR	2	2	ACUTE CARE	RIGHT	IN	Trained	YES
82	24	F	PTSTUDENT	BACHELOR	2	2	ACUTE CARE	RIGHT	STD	Trained	YES
83	24	F	PTSTUDENT	BACHELOR	2	1	WOUND CARE	RIGHT	STD	Untrained	NO
83	24	F	PTSTUDENT	BACHELOR	2	1	WOUND CARE	RIGHT	OUT	Untrained	NO
83	24	F	PTSTUDENT	BACHELOR	2	1	WOUND CARE	RIGHT	STD	Untrained	NO
83	24	F	PTSTUDENT	BACHELOR	2	1	WOUND CARE	RIGHT	MOD	Untrained	NO
83	24	F	PTSTUDENT	BACHELOR	2	1	WOUND CARE	RIGHT	OUT	Untrained	YES
83	24	F	PTSTUDENT	BACHELOR	2	1	WOUND CARE	RIGHT	IN	Untrained	NO
83	24	F	PTSTUDENT	BACHELOR	2	1	WOUND CARE	RIGHT	IN	Untrained	YES
83	24	F	PTSTUDENT	BACHELOR	2	1	WOUND CARE	RIGHT	MOD	Untrained	YES
83	24	F	PTSTUDENT	BACHELOR	2	1	WOUND CARE	RIGHT	MOD	Trained	YES
83	24	F	PTSTUDENT	BACHELOR	2	1	WOUND CARE	RIGHT	STD	Trained	NO
83	24	F	PTSTUDENT	BACHELOR	2	1	WOUND CARE	RIGHT	STD	Trained	YES
83	24	F	PTSTUDENT	BACHELOR	2	1	WOUND CARE	RIGHT	IN	Trained	YES
83	24	F	PTSTUDENT	BACHELOR	2	1	WOUND CARE	RIGHT	MOD	Trained	YES
83	24	F	PTSTUDENT	BACHELOR	2	1	WOUND CARE	RIGHT	OUT	Trained	NO
83	24	F	PTSTUDENT	BACHELOR	2	1	WOUND CARE	RIGHT	IN	Trained	YES
83	24	F	PTSTUDENT	BACHELOR	2	1	WOUND CARE	RIGHT	OUT	Trained	NO
84	24	F	DPT	GRADUATE	3	1	HOSPITAL	RIGHT	STD	Untrained	NO
84	24	F	DPT	GRADUATE	3	1	HOSPITAL	RIGHT	OUT	Untrained	NO
84	24	F	DPT	GRADUATE	3	1	HOSPITAL	RIGHT	MOD	Untrained	NO
84	24	F	DPT	GRADUATE	3	1	HOSPITAL	RIGHT	MOD	Untrained	YES
84	24	F	DPT	GRADUATE	3	1	HOSPITAL	RIGHT	STD	Untrained	NO
84	24	F	DPT	GRADUATE	3	1	HOSPITAL	RIGHT	IN	Untrained	NO
84	24	F	DPT	GRADUATE	3	1	HOSPITAL	RIGHT	OUT	Untrained	NO
84	24	F	DPT	GRADUATE	3	1	HOSPITAL	RIGHT	IN	Untrained	NO
84	24	F	DPT	GRADUATE	3	1	HOSPITAL	RIGHT	MOD	Trained	NO
84	24	F	DPT	GRADUATE	3	1	HOSPITAL	RIGHT	STD	Trained	NO
84	24	F	DPT	GRADUATE	3	1	HOSPITAL	RIGHT	IN	Trained	NO
84	24	F	DPT	GRADUATE	3	1	HOSPITAL	RIGHT	OUT	Trained	NO
84	24	F	DPT	GRADUATE	3	1	HOSPITAL	RIGHT	STD	Trained	NO
84	24	F	DPT	GRADUATE	3	1	HOSPITAL	RIGHT	IN	Trained	NO
84	24	F	DPT	GRADUATE	3	1	HOSPITAL	RIGHT	MOD	Trained	YES
84	24	F	DPT	GRADUATE	3	1	HOSPITAL	RIGHT	OUT	Trained	NO
85	24	F	DPT	GRADUATE	3	1	HOSPITAL	RIGHT	MOD	Untrained	YES
85	24	F	DPT	GRADUATE	3	1	HOSPITAL	RIGHT	IN	Untrained	YES
85	24	F	DPT	GRADUATE	3	1	HOSPITAL	RIGHT	OUT	Untrained	NO
85	24	F	DPT	GRADUATE	3	1	HOSPITAL	RIGHT	MOD	Untrained	YES
85	24	F	DPT	GRADUATE	3	1	HOSPITAL	RIGHT	IN	Untrained	YES
85	24	F	DPT	GRADUATE	3	1	HOSPITAL	RIGHT	OUT	Untrained	NO
85	24	F	DPT	GRADUATE	3	1	HOSPITAL	RIGHT	STD	Untrained	NO
85	24	F	DPT	GRADUATE	3	1	HOSPITAL	RIGHT	STD	Untrained	NO
85	24	F	DPT	GRADUATE	3	1	HOSPITAL	RIGHT	MOD	Trained	YES
85	24	F	DPT	GRADUATE	3	1	HOSPITAL	RIGHT	IN	Trained	NO
85	24	F	DPT	GRADUATE	3	1	HOSPITAL	RIGHT	OUT	Trained	NO
85	24	F	DPT	GRADUATE	3	1	HOSPITAL	RIGHT	STD	Trained	YES
85	24	F	DPT	GRADUATE	3	1	HOSPITAL	RIGHT	MOD	Trained	NO
85	24	F	DPT	GRADUATE	3	1	HOSPITAL	RIGHT	IN	Trained	NO
85	24	F	DPT	GRADUATE	3	1	HOSPITAL	RIGHT	OUT	Trained	NO
85	24	F	DPT	GRADUATE	3	1	HOSPITAL	RIGHT	STD	Trained	NO
86	24	F	DPT	BACHELOR	3	1	HOSPITAL	RIGHT	STD	Untrained	YES
86	24	F	DPT	BACHELOR	3	1	HOSPITAL	RIGHT	OUT	Untrained	YES
86	24	F	DPT	BACHELOR	3	1	HOSPITAL	RIGHT	OUT	Untrained	YES
86	24	F	DPT	BACHELOR	3	1	HOSPITAL	RIGHT	IN	Untrained	YES
86	24	F	DPT	BACHELOR	3	1	HOSPITAL	RIGHT	STD	Untrained	YES
86	24	F	DPT	BACHELOR	3	1	HOSPITAL	RIGHT	MOD	Untrained	YES
86	24	F	DPT	BACHELOR	3	1	HOSPITAL	RIGHT	MOD	Untrained	YES
86	24	F	DPT	BACHELOR	3	1	HOSPITAL	RIGHT	IN	Untrained	YES
86	24	F	DPT	BACHELOR	3	1	HOSPITAL	RIGHT	STD	Trained	YES
86	24	F	DPT	BACHELOR	3	1	HOSPITAL	RIGHT	IN	Trained	YES
86	24	F	DPT	BACHELOR	3	1	HOSPITAL	RIGHT	OUT	Trained	YES
86	24	F	DPT	BACHELOR	3	1	HOSPITAL	RIGHT	MOD	Trained	YES
86	24	F	DPT	BACHELOR	3	1	HOSPITAL	RIGHT	OUT	Trained	YES
86	24	F	DPT	BACHELOR	3	1	HOSPITAL	RIGHT	STD	Trained	YES
86	24	F	DPT	BACHELOR	3	1	HOSPITAL	RIGHT	MOD	Trained	YES
86	24	F	DPT	BACHELOR	3	1	HOSPITAL	RIGHT	IN	Trained	YES
87	29	F	STUDENT	BACHELOR	3	1	HOSPITAL	RIGHT	OUT	Untrained	YES
87	29	F	STUDENT	BACHELOR	3	1	HOSPITAL	RIGHT	STD	Untrained	YES
87	29	F	STUDENT	BACHELOR	3	1	HOSPITAL	RIGHT	IN	Untrained	NO
87	29	F	STUDENT	BACHELOR	3	1	HOSPITAL	RIGHT	IN	Untrained	YES
87	29	F	STUDENT	BACHELOR	3	1	HOSPITAL	RIGHT	MOD	Untrained	NO
87	29	F	STUDENT	BACHELOR	3	1	HOSPITAL	RIGHT	STD	Untrained	NO
87	29	F	STUDENT	BACHELOR	3	1	HOSPITAL	RIGHT	OUT	Untrained	NO
87	29	F	STUDENT	BACHELOR	3	1	HOSPITAL	RIGHT	MOD	Untrained	YES
87	29	F	STUDENT	BACHELOR	3	1	HOSPITAL	RIGHT	IN	Trained	YES
87	29	F	STUDENT	BACHELOR	3	1	HOSPITAL	RIGHT	STD	Trained	NO
87	29	F	STUDENT	BACHELOR	3	1	HOSPITAL	RIGHT	IN	Trained	YES
87	29	F	STUDENT	BACHELOR	3	1	HOSPITAL	RIGHT	MOD	Trained	NO
87	29	F	STUDENT	BACHELOR	3	1	HOSPITAL	RIGHT	STD	Trained	YES
87	29	F	STUDENT	BACHELOR	3	1	HOSPITAL	RIGHT	OUT	Trained	NO
87	29	F	STUDENT	BACHELOR	3	1	HOSPITAL	RIGHT	OUT	Trained	NO
87	29	F	STUDENT	BACHELOR	3	1	HOSPITAL	RIGHT	MOD	Trained	YES
88	37	F	DPT	GRADUATE	2	1	HOSPITAL	RIGHT	MOD	Untrained	NO
88	37	F	DPT	GRADUATE	2	1	HOSPITAL	RIGHT	IN	Untrained	NO
88	37	F	DPT	GRADUATE	2	1	HOSPITAL	RIGHT	OUT	Untrained	NO
88	37	F	DPT	GRADUATE	2	1	HOSPITAL	RIGHT	STD	Untrained	YES
88	37	F	DPT	GRADUATE	2	1	HOSPITAL	RIGHT	STD	Untrained	NO
88	37	F	DPT	GRADUATE	2	1	HOSPITAL	RIGHT	MOD	Untrained	NO
88	37	F	DPT	GRADUATE	2	1	HOSPITAL	RIGHT	IN	Untrained	YES
88	37	F	DPT	GRADUATE	2	1	HOSPITAL	RIGHT	OUT	Untrained	NO
88	37	F	DPT	GRADUATE	2	1	HOSPITAL	RIGHT	MOD	Trained	YES
88	37	F	DPT	GRADUATE	2	1	HOSPITAL	RIGHT	MOD	Trained	NO
88	37	F	DPT	GRADUATE	2	1	HOSPITAL	RIGHT	IN	Trained	NO
88	37	F	DPT	GRADUATE	2	1	HOSPITAL	RIGHT	STD	Trained	NO
88	37	F	DPT	GRADUATE	2	1	HOSPITAL	RIGHT	OUT	Trained	NO
88	37	F	DPT	GRADUATE	2	1	HOSPITAL	RIGHT	STD	Trained	YES
88	37	F	DPT	GRADUATE	2	1	HOSPITAL	RIGHT	IN	Trained	NO
88	37	F	DPT	GRADUATE	2	1	HOSPITAL	RIGHT	OUT	Trained	NO
89	24	F	STUDENT	BACHELOR	3	1	ACUTE CARE	RIGHT	IN	Untrained	YES
89	24	F	STUDENT	BACHELOR	3	1	ACUTE CARE	RIGHT	STD	Untrained	YES
89	24	F	STUDENT	BACHELOR	3	1	ACUTE CARE	RIGHT	MOD	Untrained	NO
89	24	F	STUDENT	BACHELOR	3	1	ACUTE CARE	RIGHT	OUT	Untrained	NO
89	24	F	STUDENT	BACHELOR	3	1	ACUTE CARE	RIGHT	OUT	Untrained	YES
89	24	F	STUDENT	BACHELOR	3	1	ACUTE CARE	RIGHT	MOD	Untrained	YES
89	24	F	STUDENT	BACHELOR	3	1	ACUTE CARE	RIGHT	IN	Untrained	YES
89	24	F	STUDENT	BACHELOR	3	1	ACUTE CARE	RIGHT	STD	Untrained	YES
89	24	F	STUDENT	BACHELOR	3	1	ACUTE CARE	RIGHT	IN	Trained	YES
89	24	F	STUDENT	BACHELOR	3	1	ACUTE CARE	RIGHT	STD	Trained	YES
89	24	F	STUDENT	BACHELOR	3	1	ACUTE CARE	RIGHT	MOD	Trained	NO
89	24	F	STUDENT	BACHELOR	3	1	ACUTE CARE	RIGHT	OUT	Trained	NO
89	24	F	STUDENT	BACHELOR	3	1	ACUTE CARE	RIGHT	IN	Trained	NO
89	24	F	STUDENT	BACHELOR	3	1	ACUTE CARE	RIGHT	STD	Trained	NO
89	24	F	STUDENT	BACHELOR	3	1	ACUTE CARE	RIGHT	MOD	Trained	NO
89	24	F	STUDENT	BACHELOR	3	1	ACUTE CARE	RIGHT	OUT	Trained	NO
90	43	F	CST	ASSOCIATE	13	13	SURGERY	RIGHT	IN	Untrained	YES
90	43	F	CST	ASSOCIATE	13	13	SURGERY	RIGHT	MOD	Untrained	YES
90	43	F	CST	ASSOCIATE	13	13	SURGERY	RIGHT	STD	Untrained	NO
90	43	F	CST	ASSOCIATE	13	13	SURGERY	RIGHT	OUT	Untrained	NO
90	43	F	CST	ASSOCIATE	13	13	SURGERY	RIGHT	MOD	Untrained	NO
90	43	F	CST	ASSOCIATE	13	13	SURGERY	RIGHT	OUT	Untrained	NO
90	43	F	CST	ASSOCIATE	13	13	SURGERY	RIGHT	STD	Untrained	NO
90	43	F	CST	ASSOCIATE	13	13	SURGERY	RIGHT	IN	Untrained	YES
90	43	F	CST	ASSOCIATE	13	13	SURGERY	RIGHT	IN	Trained	NO
90	43	F	CST	ASSOCIATE	13	13	SURGERY	RIGHT	STD	Trained	NO
90	43	F	CST	ASSOCIATE	13	13	SURGERY	RIGHT	OUT	Trained	NO
90	43	F	CST	ASSOCIATE	13	13	SURGERY	RIGHT	IN	Trained	NO
90	43	F	CST	ASSOCIATE	13	13	SURGERY	RIGHT	MOD	Trained	NO
90	43	F	CST	ASSOCIATE	13	13	SURGERY	RIGHT	OUT	Trained	NO
90	43	F	CST	ASSOCIATE	13	13	SURGERY	RIGHT	STD	Trained	YES
90	43	F	CST	ASSOCIATE	13	13	SURGERY	RIGHT	MOD	Trained	NO
91	27	F	RN	GRADUATE	3	4	HOME CARE	RIGHT	IN	Untrained	YES
91	27	F	RN	GRADUATE	3	4	HOME CARE	RIGHT	STD	Untrained	NO
91	27	F	RN	GRADUATE	3	4	HOME CARE	RIGHT	OUT	Untrained	NO
91	27	F	RN	GRADUATE	3	4	HOME CARE	RIGHT	STD	Untrained	NO
91	27	F	RN	GRADUATE	3	4	HOME CARE	RIGHT	MOD	Untrained	NO
91	27	F	RN	GRADUATE	3	4	HOME CARE	RIGHT	OUT	Untrained	NO
91	27	F	RN	GRADUATE	3	4	HOME CARE	RIGHT	MOD	Untrained	NO
91	27	F	RN	GRADUATE	3	4	HOME CARE	RIGHT	IN	Untrained	YES
91	27	F	RN	GRADUATE	3	4	HOME CARE	RIGHT	MOD	Trained	NO
91	27	F	RN	GRADUATE	3	4	HOME CARE	RIGHT	OUT	Trained	NO
91	27	F	RN	GRADUATE	3	4	HOME CARE	RIGHT	OUT	Trained	NO
91	27	F	RN	GRADUATE	3	4	HOME CARE	RIGHT	STD	Trained	NO
91	27	F	RN	GRADUATE	3	4	HOME CARE	RIGHT	STD	Trained	YES
91	27	F	RN	GRADUATE	3	4	HOME CARE	RIGHT	IN	Trained	NO
91	27	F	RN	GRADUATE	3	4	HOME CARE	RIGHT	MOD	Trained	YES
91	27	F	RN	GRADUATE	3	4	HOME CARE	RIGHT	IN	Trained	YES
92	35	F	CST	ASSOCIATE	16	14	SURGERY	RIGHT	STD	Untrained	NO
92	35	F	CST	ASSOCIATE	16	14	SURGERY	RIGHT	OUT	Untrained	NO
92	35	F	CST	ASSOCIATE	16	14	SURGERY	RIGHT	MOD	Untrained	YES
92	35	F	CST	ASSOCIATE	16	14	SURGERY	RIGHT	OUT	Untrained	NO
92	35	F	CST	ASSOCIATE	16	14	SURGERY	RIGHT	STD	Untrained	NO
92	35	F	CST	ASSOCIATE	16	14	SURGERY	RIGHT	MOD	Untrained	NO
92	35	F	CST	ASSOCIATE	16	14	SURGERY	RIGHT	IN	Untrained	NO
92	35	F	CST	ASSOCIATE	16	14	SURGERY	RIGHT	IN	Untrained	YES
92	35	F	CST	ASSOCIATE	16	14	SURGERY	RIGHT	STD	Trained	YES
92	35	F	CST	ASSOCIATE	16	14	SURGERY	RIGHT	OUT	Trained	NO
92	35	F	CST	ASSOCIATE	16	14	SURGERY	RIGHT	STD	Trained	YES
92	35	F	CST	ASSOCIATE	16	14	SURGERY	RIGHT	IN	Trained	YES
92	35	F	CST	ASSOCIATE	16	14	SURGERY	RIGHT	OUT	Trained	NO
92	35	F	CST	ASSOCIATE	16	14	SURGERY	RIGHT	MOD	Trained	NO
92	35	F	CST	ASSOCIATE	16	14	SURGERY	RIGHT	MOD	Trained	NO
92	35	F	CST	ASSOCIATE	16	14	SURGERY	RIGHT	IN	Trained	NO
93	51	M	CST	ASSOCIATE	13	13	SURGERY	RIGHT	OUT	Untrained	NO
93	51	M	CST	ASSOCIATE	13	13	SURGERY	RIGHT	STD	Untrained	NO
93	51	M	CST	ASSOCIATE	13	13	SURGERY	RIGHT	STD	Untrained	NO
93	51	M	CST	ASSOCIATE	13	13	SURGERY	RIGHT	IN	Untrained	NO
93	51	M	CST	ASSOCIATE	13	13	SURGERY	RIGHT	MOD	Untrained	NO
93	51	M	CST	ASSOCIATE	13	13	SURGERY	RIGHT	OUT	Untrained	NO
93	51	M	CST	ASSOCIATE	13	13	SURGERY	RIGHT	MOD	Untrained	YES
93	51	M	CST	ASSOCIATE	13	13	SURGERY	RIGHT	IN	Untrained	NO
93	51	M	CST	ASSOCIATE	13	13	SURGERY	RIGHT	STD	Trained	NO
93	51	M	CST	ASSOCIATE	13	13	SURGERY	RIGHT	MOD	Trained	NO
93	51	M	CST	ASSOCIATE	13	13	SURGERY	RIGHT	STD	Trained	NO
93	51	M	CST	ASSOCIATE	13	13	SURGERY	RIGHT	OUT	Trained	NO
93	51	M	CST	ASSOCIATE	13	13	SURGERY	RIGHT	IN	Trained	YES
93	51	M	CST	ASSOCIATE	13	13	SURGERY	RIGHT	MOD	Trained	NO
93	51	M	CST	ASSOCIATE	13	13	SURGERY	RIGHT	OUT	Trained	NO
93	51	M	CST	ASSOCIATE	13	13	SURGERY	RIGHT	IN	Trained	NO
94	40	F	CST	ASSOCIATE	20	15	OR	LEFT	OUT	Untrained	NO
94	40	F	CST	ASSOCIATE	20	15	OR	LEFT	MOD	Untrained	NO
94	40	F	CST	ASSOCIATE	20	15	OR	LEFT	STD	Untrained	NO
94	40	F	CST	ASSOCIATE	20	15	OR	LEFT	IN	Untrained	NO
94	40	F	CST	ASSOCIATE	20	15	OR	LEFT	STD	Untrained	NO
94	40	F	CST	ASSOCIATE	20	15	OR	LEFT	IN	Untrained	YES
94	40	F	CST	ASSOCIATE	20	15	OR	LEFT	MOD	Untrained	NO
94	40	F	CST	ASSOCIATE	20	15	OR	LEFT	OUT	Untrained	NO
94	40	F	CST	ASSOCIATE	20	15	OR	LEFT	STD	Trained	NO
94	40	F	CST	ASSOCIATE	20	15	OR	LEFT	IN	Trained	NO
94	40	F	CST	ASSOCIATE	20	15	OR	LEFT	MOD	Trained	NO
94	40	F	CST	ASSOCIATE	20	15	OR	LEFT	IN	Trained	NO
94	40	F	CST	ASSOCIATE	20	15	OR	LEFT	STD	Trained	NO
94	40	F	CST	ASSOCIATE	20	15	OR	LEFT	OUT	Trained	NO
94	40	F	CST	ASSOCIATE	20	15	OR	LEFT	OUT	Trained	NO
94	40	F	CST	ASSOCIATE	20	15	OR	LEFT	MOD	Trained	NO
95	36	F	CST	ASSOCIATE	16	16	OR	RIGHT	MOD	Untrained	NO
95	36	F	CST	ASSOCIATE	16	16	OR	RIGHT	OUT	Untrained	NO
95	36	F	CST	ASSOCIATE	16	16	OR	RIGHT	IN	Untrained	NO
95	36	F	CST	ASSOCIATE	16	16	OR	RIGHT	OUT	Untrained	NO
95	36	F	CST	ASSOCIATE	16	16	OR	RIGHT	STD	Untrained	NO
95	36	F	CST	ASSOCIATE	16	16	OR	RIGHT	STD	Untrained
95	36	F	CST	ASSOCIATE	16	16	OR	RIGHT	IN	Untrained	NO
95	36	F	CST	ASSOCIATE	16	16	OR	RIGHT	MOD	Untrained	NO
95	36	F	CST	ASSOCIATE	16	16	OR	RIGHT	OUT	Trained	NO
95	36	F	CST	ASSOCIATE	16	16	OR	RIGHT	MOD	Trained	NO
95	36	F	CST	ASSOCIATE	16	16	OR	RIGHT	IN	Trained	NO
95	36	F	CST	ASSOCIATE	16	16	OR	RIGHT	STD	Trained	NO
95	36	F	CST	ASSOCIATE	16	16	OR	RIGHT	MOD	Trained	NO
95	36	F	CST	ASSOCIATE	16	16	OR	RIGHT	STD	Trained	NO
95	36	F	CST	ASSOCIATE	16	16	OR	RIGHT	OUT	Trained	NO
95	36	F	CST	ASSOCIATE	16	16	OR	RIGHT	IN	Trained	NO
96	39	F	CST	ASSOCIATE	9	9	SURGERY	AMBIDEXTROUS	MOD	Untrained	YES
96	39	F	CST	ASSOCIATE	9	9	SURGERY	AMBIDEXTROUS	MOD	Untrained	YES
96	39	F	CST	ASSOCIATE	9	9	SURGERY	AMBIDEXTROUS	OUT	Untrained	NO
96	39	F	CST	ASSOCIATE	9	9	SURGERY	AMBIDEXTROUS	IN	Untrained	NO
96	39	F	CST	ASSOCIATE	9	9	SURGERY	AMBIDEXTROUS	OUT	Untrained	NO
96	39	F	CST	ASSOCIATE	9	9	SURGERY	AMBIDEXTROUS	STD	Untrained	NO
96	39	F	CST	ASSOCIATE	9	9	SURGERY	AMBIDEXTROUS	IN	Untrained	NO
96	39	F	CST	ASSOCIATE	9	9	SURGERY	AMBIDEXTROUS	STD	Untrained	NO
96	39	F	CST	ASSOCIATE	9	9	SURGERY	AMBIDEXTROUS	OUT	Trained	NO
96	39	F	CST	ASSOCIATE	9	9	SURGERY	AMBIDEXTROUS	IN	Trained	NO
96	39	F	CST	ASSOCIATE	9	9	SURGERY	AMBIDEXTROUS	STD	Trained	NO
96	39	F	CST	ASSOCIATE	9	9	SURGERY	AMBIDEXTROUS	OUT	Trained	NO
96	39	F	CST	ASSOCIATE	9	9	SURGERY	AMBIDEXTROUS	MOD	Trained	NO
96	39	F	CST	ASSOCIATE	9	9	SURGERY	AMBIDEXTROUS	MOD	Trained	NO
96	39	F	CST	ASSOCIATE	9	9	SURGERY	AMBIDEXTROUS	IN	Trained	NO
96	39	F	CST	ASSOCIATE	9	9	SURGERY	AMBIDEXTROUS	STD	Trained	NO
97	49	M	CST	ASSOCIATE	4	4	SURGERY	LEFT	MOD	Untrained	NO
97	49	M	CST	ASSOCIATE	4	4	SURGERY	LEFT	STD	Untrained	NO
97	49	M	CST	ASSOCIATE	4	4	SURGERY	LEFT	OUT	Untrained	NO
97	49	M	CST	ASSOCIATE	4	4	SURGERY	LEFT	IN	Untrained	YES
97	49	M	CST	ASSOCIATE	4	4	SURGERY	LEFT	IN	Untrained	NO
97	49	M	CST	ASSOCIATE	4	4	SURGERY	LEFT	MOD	Untrained	YES
97	49	M	CST	ASSOCIATE	4	4	SURGERY	LEFT	OUT	Untrained	NO
97	49	M	CST	ASSOCIATE	4	4	SURGERY	LEFT	STD	Untrained	NO
97	49	M	CST	ASSOCIATE	4	4	SURGERY	LEFT	STD	Trained	NO
97	49	M	CST	ASSOCIATE	4	4	SURGERY	LEFT	OUT	Trained	NO
97	49	M	CST	ASSOCIATE	4	4	SURGERY	LEFT	IN	Trained	NO
97	49	M	CST	ASSOCIATE	4	4	SURGERY	LEFT	IN	Trained	NO
97	49	M	CST	ASSOCIATE	4	4	SURGERY	LEFT	MOD	Trained	YES
97	49	M	CST	ASSOCIATE	4	4	SURGERY	LEFT	MOD	Trained	NO
97	49	M	CST	ASSOCIATE	4	4	SURGERY	LEFT	OUT	Trained	NO
97	49	M	CST	ASSOCIATE	4	4	SURGERY	LEFT	STD	Trained	NO
98	34	F	CST	ASSOCIATE	10	10	OR	RIGHT	OUT	Untrained	NO
98	34	F	CST	ASSOCIATE	10	10	OR	RIGHT	OUT	Untrained	NO
98	34	F	CST	ASSOCIATE	10	10	OR	RIGHT	IN	Untrained	NO
98	34	F	CST	ASSOCIATE	10	10	OR	RIGHT	MOD	Untrained	NO
98	34	F	CST	ASSOCIATE	10	10	OR	RIGHT	STD	Untrained	NO
98	34	F	CST	ASSOCIATE	10	10	OR	RIGHT	IN	Untrained	YES
98	34	F	CST	ASSOCIATE	10	10	OR	RIGHT	MOD	Untrained	NO
98	34	F	CST	ASSOCIATE	10	10	OR	RIGHT	STD	Untrained	NO
98	34	F	CST	ASSOCIATE	10	10	OR	RIGHT	OUT	Trained	NO
98	34	F	CST	ASSOCIATE	10	10	OR	RIGHT	IN	Trained	NO
98	34	F	CST	ASSOCIATE	10	10	OR	RIGHT	IN	Trained	NO
98	34	F	CST	ASSOCIATE	10	10	OR	RIGHT	MOD	Trained	NO
98	34	F	CST	ASSOCIATE	10	10	OR	RIGHT	OUT	Trained	NO
98	34	F	CST	ASSOCIATE	10	10	OR	RIGHT	MOD	Trained	YES
98	34	F	CST	ASSOCIATE	10	10	OR	RIGHT	STD	Trained	YES
98	34	F	CST	ASSOCIATE	10	10	OR	RIGHT	STD	Trained	NO
99	39	F	RN	GRADUATE	15	15	SURGERY	RIGHT	IN	Untrained	NO
99	39	F	RN	GRADUATE	15	15	SURGERY	RIGHT	STD	Untrained	NO
99	39	F	RN	GRADUATE	15	15	SURGERY	RIGHT	OUT	Untrained	NO
99	39	F	RN	GRADUATE	15	15	SURGERY	RIGHT	MOD	Untrained	NO
99	39	F	RN	GRADUATE	15	15	SURGERY	RIGHT	MOD	Untrained	NO
99	39	F	RN	GRADUATE	15	15	SURGERY	RIGHT	STD	Untrained	NO
99	39	F	RN	GRADUATE	15	15	SURGERY	RIGHT	OUT	Untrained	NO
99	39	F	RN	GRADUATE	15	15	SURGERY	RIGHT	IN	Untrained	NO
99	39	F	RN	GRADUATE	15	15	SURGERY	RIGHT	IN	Trained	NO
99	39	F	RN	GRADUATE	15	15	SURGERY	RIGHT	OUT	Trained	NO
99	39	F	RN	GRADUATE	15	15	SURGERY	RIGHT	OUT	Trained	NO
99	39	F	RN	GRADUATE	15	15	SURGERY	RIGHT	STD	Trained	NO
99	39	F	RN	GRADUATE	15	15	SURGERY	RIGHT	MOD	Trained	NO
99	39	F	RN	GRADUATE	15	15	SURGERY	RIGHT	STD	Trained	NO
99	39	F	RN	GRADUATE	15	15	SURGERY	RIGHT	IN	Trained	YES
99	39	F	RN	GRADUATE	15	15	SURGERY	RIGHT	MOD	Trained	NO
100	39	M	CST	ASSOCIATE	1.5	1.5	SURGERY	RIGHT	STD	Untrained	NO
100	39	M	CST	ASSOCIATE	1.5	1.5	SURGERY	RIGHT	OUT	Untrained	NO
100	39	M	CST	ASSOCIATE	1.5	1.5	SURGERY	RIGHT	MOD	Untrained	NO
100	39	M	CST	ASSOCIATE	1.5	1.5	SURGERY	RIGHT	IN	Untrained	NO
100	39	M	CST	ASSOCIATE	1.5	1.5	SURGERY	RIGHT	STD	Untrained	NO
100	39	M	CST	ASSOCIATE	1.5	1.5	SURGERY	RIGHT	IN	Untrained	NO
100	39	M	CST	ASSOCIATE	1.5	1.5	SURGERY	RIGHT	OUT	Untrained	NO
100	39	M	CST	ASSOCIATE	1.5	1.5	SURGERY	RIGHT	MOD	Untrained	NO
100	39	M	CST	ASSOCIATE	1.5	1.5	SURGERY	RIGHT	STD	Trained	NO
100	39	M	CST	ASSOCIATE	1.5	1.5	SURGERY	RIGHT	OUT	Trained	NO
100	39	M	CST	ASSOCIATE	1.5	1.5	SURGERY	RIGHT	STD	Trained	NO
100	39	M	CST	ASSOCIATE	1.5	1.5	SURGERY	RIGHT	IN	Trained	NO
100	39	M	CST	ASSOCIATE	1.5	1.5	SURGERY	RIGHT	OUT	Trained	NO
100	39	M	CST	ASSOCIATE	1.5	1.5	SURGERY	RIGHT	MOD	Trained	NO
100	39	M	CST	ASSOCIATE	1.5	1.5	SURGERY	RIGHT	IN	Trained	NO
100	39	M	CST	ASSOCIATE	1.5	1.5	SURGERY	RIGHT	MOD	Trained	NO
101	23	F	NURSINGSTUDENT	HIGHSCHOOL	0.583333	0.583333	N/A	RIGHT	OUT	Untrained	NO
101	23	F	NURSINGSTUDENT	HIGHSCHOOL	0.583333	0.583333	N/A	RIGHT	STD	Untrained	NO
101	23	F	NURSINGSTUDENT	HIGHSCHOOL	0.583333	0.583333	N/A	RIGHT	IN	Untrained	YES
101	23	F	NURSINGSTUDENT	HIGHSCHOOL	0.583333	0.583333	N/A	RIGHT	OUT	Untrained	NO
101	23	F	NURSINGSTUDENT	HIGHSCHOOL	0.583333	0.583333	N/A	RIGHT	IN	Untrained	YES
101	23	F	NURSINGSTUDENT	HIGHSCHOOL	0.583333	0.583333	N/A	RIGHT	MOD	Untrained	NO
101	23	F	NURSINGSTUDENT	HIGHSCHOOL	0.583333	0.583333	N/A	RIGHT	MOD	Untrained	YES
101	23	F	NURSINGSTUDENT	HIGHSCHOOL	0.583333	0.583333	N/A	RIGHT	STD	Untrained	YES
101	23	F	NURSINGSTUDENT	HIGHSCHOOL	0.583333	0.583333	N/A	RIGHT	OUT	Trained	NO
101	23	F	NURSINGSTUDENT	HIGHSCHOOL	0.583333	0.583333	N/A	RIGHT	OUT	Trained	NO
101	23	F	NURSINGSTUDENT	HIGHSCHOOL	0.583333	0.583333	N/A	RIGHT	MOD	Trained	NO
101	23	F	NURSINGSTUDENT	HIGHSCHOOL	0.583333	0.583333	N/A	RIGHT	IN	Trained	NO
101	23	F	NURSINGSTUDENT	HIGHSCHOOL	0.583333	0.583333	N/A	RIGHT	IN	Trained	YES
101	23	F	NURSINGSTUDENT	HIGHSCHOOL	0.583333	0.583333	N/A	RIGHT	MOD	Trained	YES
101	23	F	NURSINGSTUDENT	HIGHSCHOOL	0.583333	0.583333	N/A	RIGHT	STD	Trained	NO
101	23	F	NURSINGSTUDENT	HIGHSCHOOL	0.583333	0.583333	N/A	RIGHT	STD	Trained	NO
102	29	F	RN	BACHELOR	1	1	HOSPITAL	RIGHT	MOD	Untrained	NO
102	29	F	RN	BACHELOR	1	1	HOSPITAL	RIGHT	STD	Untrained	NO
102	29	F	RN	BACHELOR	1	1	HOSPITAL	RIGHT	IN	Untrained	YES
102	29	F	RN	BACHELOR	1	1	HOSPITAL	RIGHT	STD	Untrained	NO
102	29	F	RN	BACHELOR	1	1	HOSPITAL	RIGHT	IN	Untrained	NO
102	29	F	RN	BACHELOR	1	1	HOSPITAL	RIGHT	MOD	Untrained	NO
102	29	F	RN	BACHELOR	1	1	HOSPITAL	RIGHT	OUT	Untrained	NO
102	29	F	RN	BACHELOR	1	1	HOSPITAL	RIGHT	OUT	Untrained	NO
102	29	F	RN	BACHELOR	1	1	HOSPITAL	RIGHT	STD	Trained	NO
102	29	F	RN	BACHELOR	1	1	HOSPITAL	RIGHT	STD	Trained	NO
102	29	F	RN	BACHELOR	1	1	HOSPITAL	RIGHT	MOD	Trained	YES
102	29	F	RN	BACHELOR	1	1	HOSPITAL	RIGHT	OUT	Trained	NO
102	29	F	RN	BACHELOR	1	1	HOSPITAL	RIGHT	IN	Trained	NO
102	29	F	RN	BACHELOR	1	1	HOSPITAL	RIGHT	MOD	Trained	NO
102	29	F	RN	BACHELOR	1	1	HOSPITAL	RIGHT	IN	Trained	NO
102	29	F	RN	BACHELOR	1	1	HOSPITAL	RIGHT	OUT	Trained	NO
103	23	F	NURSINGSTUDENT	HIGHSCHOOL	2	1	N/A	RIGHT	MOD	Untrained	NO
103	23	F	NURSINGSTUDENT	HIGHSCHOOL	2	1	N/A	RIGHT	IN	Untrained	NO
103	23	F	NURSINGSTUDENT	HIGHSCHOOL	2	1	N/A	RIGHT	IN	Untrained	NO
103	23	F	NURSINGSTUDENT	HIGHSCHOOL	2	1	N/A	RIGHT	STD	Untrained	NO
103	23	F	NURSINGSTUDENT	HIGHSCHOOL	2	1	N/A	RIGHT	OUT	Untrained	NO
103	23	F	NURSINGSTUDENT	HIGHSCHOOL	2	1	N/A	RIGHT	OUT	Untrained	NO
103	23	F	NURSINGSTUDENT	HIGHSCHOOL	2	1	N/A	RIGHT	MOD	Untrained	NO
103	23	F	NURSINGSTUDENT	HIGHSCHOOL	2	1	N/A	RIGHT	STD	Untrained	NO
103	23	F	NURSINGSTUDENT	HIGHSCHOOL	2	1	N/A	RIGHT	MOD	Trained	NO
103	23	F	NURSINGSTUDENT	HIGHSCHOOL	2	1	N/A	RIGHT	MOD	Trained	YES
103	23	F	NURSINGSTUDENT	HIGHSCHOOL	2	1	N/A	RIGHT	IN	Trained	YES
103	23	F	NURSINGSTUDENT	HIGHSCHOOL	2	1	N/A	RIGHT	STD	Trained	NO
103	23	F	NURSINGSTUDENT	HIGHSCHOOL	2	1	N/A	RIGHT	IN	Trained	YES
103	23	F	NURSINGSTUDENT	HIGHSCHOOL	2	1	N/A	RIGHT	OUT	Trained	NO
103	23	F	NURSINGSTUDENT	HIGHSCHOOL	2	1	N/A	RIGHT	STD	Trained	NO
103	23	F	NURSINGSTUDENT	HIGHSCHOOL	2	1	N/A	RIGHT	OUT	Trained	YES
104	23	F	LPN	ASSOCIATE	1.5	1.5	NURSING HOME	RIGHT	MOD	Untrained	NO
104	23	F	LPN	ASSOCIATE	1.5	1.5	NURSING HOME	RIGHT	OUT	Untrained	NO
104	23	F	LPN	ASSOCIATE	1.5	1.5	NURSING HOME	RIGHT	IN	Untrained	YES
104	23	F	LPN	ASSOCIATE	1.5	1.5	NURSING HOME	RIGHT	STD	Untrained	NO
104	23	F	LPN	ASSOCIATE	1.5	1.5	NURSING HOME	RIGHT	STD	Untrained	YES
104	23	F	LPN	ASSOCIATE	1.5	1.5	NURSING HOME	RIGHT	MOD	Untrained	NO
104	23	F	LPN	ASSOCIATE	1.5	1.5	NURSING HOME	RIGHT	IN	Untrained	NO
104	23	F	LPN	ASSOCIATE	1.5	1.5	NURSING HOME	RIGHT	OUT	Untrained	NO
104	23	F	LPN	ASSOCIATE	1.5	1.5	NURSING HOME	RIGHT	STD	Trained	NO
104	23	F	LPN	ASSOCIATE	1.5	1.5	NURSING HOME	RIGHT	IN	Trained	YES
104	23	F	LPN	ASSOCIATE	1.5	1.5	NURSING HOME	RIGHT	IN	Trained	NO
104	23	F	LPN	ASSOCIATE	1.5	1.5	NURSING HOME	RIGHT	OUT	Trained	NO
104	23	F	LPN	ASSOCIATE	1.5	1.5	NURSING HOME	RIGHT	STD	Trained	YES
104	23	F	LPN	ASSOCIATE	1.5	1.5	NURSING HOME	RIGHT	MOD	Trained	NO
104	23	F	LPN	ASSOCIATE	1.5	1.5	NURSING HOME	RIGHT	MOD	Trained	NO
104	23	F	LPN	ASSOCIATE	1.5	1.5	NURSING HOME	RIGHT	OUT	Trained	NO
105	20	F	STUDENT	HIGHSCHOOL	1	1	CLINICAL	LEFT	STD	Untrained	YES
105	20	F	STUDENT	HIGHSCHOOL	1	1	CLINICAL	LEFT	OUT	Untrained	NO
105	20	F	STUDENT	HIGHSCHOOL	1	1	CLINICAL	LEFT	IN	Untrained	NO
105	20	F	STUDENT	HIGHSCHOOL	1	1	CLINICAL	LEFT	IN	Untrained	YES
105	20	F	STUDENT	HIGHSCHOOL	1	1	CLINICAL	LEFT	OUT	Untrained	YES
105	20	F	STUDENT	HIGHSCHOOL	1	1	CLINICAL	LEFT	STD	Untrained	NO
105	20	F	STUDENT	HIGHSCHOOL	1	1	CLINICAL	LEFT	MOD	Untrained	NO
105	20	F	STUDENT	HIGHSCHOOL	1	1	CLINICAL	LEFT	MOD	Untrained	NO
105	20	F	STUDENT	HIGHSCHOOL	1	1	CLINICAL	LEFT	MOD	Trained	NO
105	20	F	STUDENT	HIGHSCHOOL	1	1	CLINICAL	LEFT	STD	Trained	YES
105	20	F	STUDENT	HIGHSCHOOL	1	1	CLINICAL	LEFT	OUT	Trained	NO
105	20	F	STUDENT	HIGHSCHOOL	1	1	CLINICAL	LEFT	IN	Trained	NO
105	20	F	STUDENT	HIGHSCHOOL	1	1	CLINICAL	LEFT	MOD	Trained	NO
105	20	F	STUDENT	HIGHSCHOOL	1	1	CLINICAL	LEFT	STD	Trained	NO
105	20	F	STUDENT	HIGHSCHOOL	1	1	CLINICAL	LEFT	OUT	Trained	NO
105	20	F	STUDENT	HIGHSCHOOL	1	1	CLINICAL	LEFT	IN	Trained	NO
107	23	F	STUDENT	HIGHSCHOOL	3	1	HOSPITAL	RIGHT	STD	Untrained	YES
107	23	F	STUDENT	HIGHSCHOOL	3	1	HOSPITAL	RIGHT	STD	Untrained	NO
107	23	F	STUDENT	HIGHSCHOOL	3	1	HOSPITAL	RIGHT	MOD	Untrained	NO
107	23	F	STUDENT	HIGHSCHOOL	3	1	HOSPITAL	RIGHT	IN	Untrained	NO
107	23	F	STUDENT	HIGHSCHOOL	3	1	HOSPITAL	RIGHT	MOD	Untrained	NO
107	23	F	STUDENT	HIGHSCHOOL	3	1	HOSPITAL	RIGHT	OUT	Untrained	NO
107	23	F	STUDENT	HIGHSCHOOL	3	1	HOSPITAL	RIGHT	OUT	Untrained	NO
107	23	F	STUDENT	HIGHSCHOOL	3	1	HOSPITAL	RIGHT	IN	Untrained	NO
107	23	F	STUDENT	HIGHSCHOOL	3	1	HOSPITAL	RIGHT	STD	Trained	NO
107	23	F	STUDENT	HIGHSCHOOL	3	1	HOSPITAL	RIGHT	MOD	Trained	NO
107	23	F	STUDENT	HIGHSCHOOL	3	1	HOSPITAL	RIGHT	OUT	Trained	NO
107	23	F	STUDENT	HIGHSCHOOL	3	1	HOSPITAL	RIGHT	OUT	Trained	NO
107	23	F	STUDENT	HIGHSCHOOL	3	1	HOSPITAL	RIGHT	IN	Trained	YES
107	23	F	STUDENT	HIGHSCHOOL	3	1	HOSPITAL	RIGHT	MOD	Trained	YES
107	23	F	STUDENT	HIGHSCHOOL	3	1	HOSPITAL	RIGHT	STD	Trained	NO
107	23	F	STUDENT	HIGHSCHOOL	3	1	HOSPITAL	RIGHT	IN	Trained	NO
108	31	M	STUDENT	ASSOCIATE	6	1	CLINICAL	RIGHT	IN	Untrained	NO
108	31	M	STUDENT	ASSOCIATE	6	1	CLINICAL	RIGHT	STD	Untrained	NO
108	31	M	STUDENT	ASSOCIATE	6	1	CLINICAL	RIGHT	MOD	Untrained	NO
108	31	M	STUDENT	ASSOCIATE	6	1	CLINICAL	RIGHT	OUT	Untrained	NO
108	31	M	STUDENT	ASSOCIATE	6	1	CLINICAL	RIGHT	OUT	Untrained	NO
108	31	M	STUDENT	ASSOCIATE	6	1	CLINICAL	RIGHT	MOD	Untrained	NO
108	31	M	STUDENT	ASSOCIATE	6	1	CLINICAL	RIGHT	STD	Untrained	NO
108	31	M	STUDENT	ASSOCIATE	6	1	CLINICAL	RIGHT	IN	Untrained	NO
108	31	M	STUDENT	ASSOCIATE	6	1	CLINICAL	RIGHT	IN	Trained	NO
108	31	M	STUDENT	ASSOCIATE	6	1	CLINICAL	RIGHT	STD	Trained	NO
108	31	M	STUDENT	ASSOCIATE	6	1	CLINICAL	RIGHT	IN	Trained	NO
108	31	M	STUDENT	ASSOCIATE	6	1	CLINICAL	RIGHT	MOD	Trained	NO
108	31	M	STUDENT	ASSOCIATE	6	1	CLINICAL	RIGHT	STD	Trained	NO
108	31	M	STUDENT	ASSOCIATE	6	1	CLINICAL	RIGHT	OUT	Trained	NO
108	31	M	STUDENT	ASSOCIATE	6	1	CLINICAL	RIGHT	MOD	Trained	NO
108	31	M	STUDENT	ASSOCIATE	6	1	CLINICAL	RIGHT	OUT	Trained	NO
109	38	F	LPN	ASSOCIATE	3	2	HOSPITAL	RIGHT	STD	Untrained	NO
109	38	F	LPN	ASSOCIATE	3	2	HOSPITAL	RIGHT	IN	Untrained	NO
109	38	F	LPN	ASSOCIATE	3	2	HOSPITAL	RIGHT	OUT	Untrained	NO
109	38	F	LPN	ASSOCIATE	3	2	HOSPITAL	RIGHT	STD	Untrained	NO
109	38	F	LPN	ASSOCIATE	3	2	HOSPITAL	RIGHT	IN	Untrained	NO
109	38	F	LPN	ASSOCIATE	3	2	HOSPITAL	RIGHT	OUT	Untrained	NO
109	38	F	LPN	ASSOCIATE	3	2	HOSPITAL	RIGHT	MOD	Untrained	NO
109	38	F	LPN	ASSOCIATE	3	2	HOSPITAL	RIGHT	MOD	Untrained	NO
109	38	F	LPN	ASSOCIATE	3	2	HOSPITAL	RIGHT	STD	Trained	NO
109	38	F	LPN	ASSOCIATE	3	2	HOSPITAL	RIGHT	IN	Trained	NO
109	38	F	LPN	ASSOCIATE	3	2	HOSPITAL	RIGHT	OUT	Trained	NO
109	38	F	LPN	ASSOCIATE	3	2	HOSPITAL	RIGHT	OUT	Trained	NO
109	38	F	LPN	ASSOCIATE	3	2	HOSPITAL	RIGHT	MOD	Trained	NO
109	38	F	LPN	ASSOCIATE	3	2	HOSPITAL	RIGHT	IN	Trained	YES
109	38	F	LPN	ASSOCIATE	3	2	HOSPITAL	RIGHT	MOD	Trained	NO
109	38	F	LPN	ASSOCIATE	3	2	HOSPITAL	RIGHT	STD	Trained	YES
110	32	F	RN	GRADUATE	12	12	HOSPITAL	RIGHT	IN	Untrained	YES
110	32	F	RN	GRADUATE	12	12	HOSPITAL	RIGHT	OUT	Untrained	NO
110	32	F	RN	GRADUATE	12	12	HOSPITAL	RIGHT	OUT	Untrained	NO
110	32	F	RN	GRADUATE	12	12	HOSPITAL	RIGHT	MOD	Untrained	NO
110	32	F	RN	GRADUATE	12	12	HOSPITAL	RIGHT	IN	Untrained	YES
110	32	F	RN	GRADUATE	12	12	HOSPITAL	RIGHT	MOD	Untrained	NO
110	32	F	RN	GRADUATE	12	12	HOSPITAL	RIGHT	STD	Untrained	YES
110	32	F	RN	GRADUATE	12	12	HOSPITAL	RIGHT	STD	Untrained	NO
110	32	F	RN	GRADUATE	12	12	HOSPITAL	RIGHT	IN	Trained	NO
110	32	F	RN	GRADUATE	12	12	HOSPITAL	RIGHT	IN	Trained	NO
110	32	F	RN	GRADUATE	12	12	HOSPITAL	RIGHT	OUT	Trained	NO
110	32	F	RN	GRADUATE	12	12	HOSPITAL	RIGHT	MOD	Trained	NO
110	32	F	RN	GRADUATE	12	12	HOSPITAL	RIGHT	MOD	Trained	NO
110	32	F	RN	GRADUATE	12	12	HOSPITAL	RIGHT	STD	Trained	NO
110	32	F	RN	GRADUATE	12	12	HOSPITAL	RIGHT	OUT	Trained	NO
110	32	F	RN	GRADUATE	12	12	HOSPITAL	RIGHT	STD	Trained	NO
111	22	F	NURSINGSTUDENT	HIGHSCHOOL	7	5	RETAIL	RIGHT	OUT	Untrained	NO
111	22	F	NURSINGSTUDENT	HIGHSCHOOL	7	5	RETAIL	RIGHT	STD	Untrained	YES
111	22	F	NURSINGSTUDENT	HIGHSCHOOL	7	5	RETAIL	RIGHT	IN	Untrained	YES
111	22	F	NURSINGSTUDENT	HIGHSCHOOL	7	5	RETAIL	RIGHT	MOD	Untrained	NO
111	22	F	NURSINGSTUDENT	HIGHSCHOOL	7	5	RETAIL	RIGHT	OUT	Untrained	NO
111	22	F	NURSINGSTUDENT	HIGHSCHOOL	7	5	RETAIL	RIGHT	STD	Untrained	NO
111	22	F	NURSINGSTUDENT	HIGHSCHOOL	7	5	RETAIL	RIGHT	MOD	Untrained	NO
111	22	F	NURSINGSTUDENT	HIGHSCHOOL	7	5	RETAIL	RIGHT	IN	Untrained	NO
111	22	F	NURSINGSTUDENT	HIGHSCHOOL	7	5	RETAIL	RIGHT	IN	Trained	YES
111	22	F	NURSINGSTUDENT	HIGHSCHOOL	7	5	RETAIL	RIGHT	OUT	Trained	NO
111	22	F	NURSINGSTUDENT	HIGHSCHOOL	7	5	RETAIL	RIGHT	IN	Trained	YES
111	22	F	NURSINGSTUDENT	HIGHSCHOOL	7	5	RETAIL	RIGHT	STD	Trained	YES
111	22	F	NURSINGSTUDENT	HIGHSCHOOL	7	5	RETAIL	RIGHT	OUT	Trained	YES
111	22	F	NURSINGSTUDENT	HIGHSCHOOL	7	5	RETAIL	RIGHT	STD	Trained	YES
111	22	F	NURSINGSTUDENT	HIGHSCHOOL	7	5	RETAIL	RIGHT	MOD	Trained	YES
111	22	F	NURSINGSTUDENT	HIGHSCHOOL	7	5	RETAIL	RIGHT	MOD	Trained	NO
112	24	F	NURSINGSTUDENT	ASSOCIATE	10	3	LONG TERM CARE	RIGHT	MOD	Untrained	NO
112	24	F	NURSINGSTUDENT	ASSOCIATE	10	3	LONG TERM CARE	RIGHT	OUT	Untrained	NO
112	24	F	NURSINGSTUDENT	ASSOCIATE	10	3	LONG TERM CARE	RIGHT	IN	Untrained	YES
112	24	F	NURSINGSTUDENT	ASSOCIATE	10	3	LONG TERM CARE	RIGHT	STD	Untrained	NO
112	24	F	NURSINGSTUDENT	ASSOCIATE	10	3	LONG TERM CARE	RIGHT	STD	Untrained	NO
112	24	F	NURSINGSTUDENT	ASSOCIATE	10	3	LONG TERM CARE	RIGHT	OUT	Untrained	NO
112	24	F	NURSINGSTUDENT	ASSOCIATE	10	3	LONG TERM CARE	RIGHT	MOD	Untrained	YES
112	24	F	NURSINGSTUDENT	ASSOCIATE	10	3	LONG TERM CARE	RIGHT	IN	Untrained	NO
112	24	F	NURSINGSTUDENT	ASSOCIATE	10	3	LONG TERM CARE	RIGHT	MOD	Trained	NO
112	24	F	NURSINGSTUDENT	ASSOCIATE	10	3	LONG TERM CARE	RIGHT	IN	Trained	NO
112	24	F	NURSINGSTUDENT	ASSOCIATE	10	3	LONG TERM CARE	RIGHT	MOD	Trained	NO
112	24	F	NURSINGSTUDENT	ASSOCIATE	10	3	LONG TERM CARE	RIGHT	OUT	Trained	NO
112	24	F	NURSINGSTUDENT	ASSOCIATE	10	3	LONG TERM CARE	RIGHT	STD	Trained	NO
112	24	F	NURSINGSTUDENT	ASSOCIATE	10	3	LONG TERM CARE	RIGHT	OUT	Trained	NO
112	24	F	NURSINGSTUDENT	ASSOCIATE	10	3	LONG TERM CARE	RIGHT	STD	Trained	NO
112	24	F	NURSINGSTUDENT	ASSOCIATE	10	3	LONG TERM CARE	RIGHT	IN	Trained	YES
113	25	F	CENA	BACHELOR	1.5	0.5	REHAB	LEFT	STD	Untrained	YES
113	25	F	CENA	BACHELOR	1.5	0.5	REHAB	LEFT	IN	Untrained	NO
113	25	F	CENA	BACHELOR	1.5	0.5	REHAB	LEFT	OUT	Untrained	YES
113	25	F	CENA	BACHELOR	1.5	0.5	REHAB	LEFT	STD	Untrained	NO
113	25	F	CENA	BACHELOR	1.5	0.5	REHAB	LEFT	IN	Untrained	YES
113	25	F	CENA	BACHELOR	1.5	0.5	REHAB	LEFT	OUT	Untrained	NO
113	25	F	CENA	BACHELOR	1.5	0.5	REHAB	LEFT	MOD	Untrained	YES
113	25	F	CENA	BACHELOR	1.5	0.5	REHAB	LEFT	MOD	Untrained	NO
113	25	F	CENA	BACHELOR	1.5	0.5	REHAB	LEFT	OUT	Trained	NO
113	25	F	CENA	BACHELOR	1.5	0.5	REHAB	LEFT	IN	Trained	NO
113	25	F	CENA	BACHELOR	1.5	0.5	REHAB	LEFT	OUT	Trained	NO
113	25	F	CENA	BACHELOR	1.5	0.5	REHAB	LEFT	STD	Trained	NO
113	25	F	CENA	BACHELOR	1.5	0.5	REHAB	LEFT	MOD	Trained	YES
113	25	F	CENA	BACHELOR	1.5	0.5	REHAB	LEFT	IN	Trained	NO
113	25	F	CENA	BACHELOR	1.5	0.5	REHAB	LEFT	STD	Trained	NO
113	25	F	CENA	BACHELOR	1.5	0.5	REHAB	LEFT	MOD	Trained	NO
114	25	F	CENA	BACHELOR	2	0.5	HOME CARE	RIGHT	STD	Untrained	YES
114	25	F	CENA	BACHELOR	2	0.5	HOME CARE	RIGHT	MOD	Untrained	YES
114	25	F	CENA	BACHELOR	2	0.5	HOME CARE	RIGHT	OUT	Untrained	NO
114	25	F	CENA	BACHELOR	2	0.5	HOME CARE	RIGHT	OUT	Untrained	NO
114	25	F	CENA	BACHELOR	2	0.5	HOME CARE	RIGHT	MOD	Untrained	NO
114	25	F	CENA	BACHELOR	2	0.5	HOME CARE	RIGHT	IN	Untrained	NO
114	25	F	CENA	BACHELOR	2	0.5	HOME CARE	RIGHT	IN	Untrained	YES
114	25	F	CENA	BACHELOR	2	0.5	HOME CARE	RIGHT	STD	Untrained	YES
114	25	F	CENA	BACHELOR	2	0.5	HOME CARE	RIGHT	STD	Trained	NO
114	25	F	CENA	BACHELOR	2	0.5	HOME CARE	RIGHT	MOD	Trained	NO
114	25	F	CENA	BACHELOR	2	0.5	HOME CARE	RIGHT	IN	Trained	NO
114	25	F	CENA	BACHELOR	2	0.5	HOME CARE	RIGHT	OUT	Trained	NO
114	25	F	CENA	BACHELOR	2	0.5	HOME CARE	RIGHT	STD	Trained	NO
114	25	F	CENA	BACHELOR	2	0.5	HOME CARE	RIGHT	IN	Trained	NO
114	25	F	CENA	BACHELOR	2	0.5	HOME CARE	RIGHT	MOD	Trained	NO
114	25	F	CENA	BACHELOR	2	0.5	HOME CARE	RIGHT	OUT	Trained	NO
115	33	F	STUDENT	BACHELOR	0.583333	0.416667	HOSPITAL	RIGHT	OUT	Untrained	NO
115	33	F	STUDENT	BACHELOR	0.583333	0.416667	HOSPITAL	RIGHT	STD	Untrained	YES
115	33	F	STUDENT	BACHELOR	0.583333	0.416667	HOSPITAL	RIGHT	MOD	Untrained	YES
115	33	F	STUDENT	BACHELOR	0.583333	0.416667	HOSPITAL	RIGHT	IN	Untrained	NO
115	33	F	STUDENT	BACHELOR	0.583333	0.416667	HOSPITAL	RIGHT	IN	Untrained	NO
115	33	F	STUDENT	BACHELOR	0.583333	0.416667	HOSPITAL	RIGHT	OUT	Untrained	NO
115	33	F	STUDENT	BACHELOR	0.583333	0.416667	HOSPITAL	RIGHT	MOD	Untrained	NO
115	33	F	STUDENT	BACHELOR	0.583333	0.416667	HOSPITAL	RIGHT	STD	Untrained	NO
115	33	F	STUDENT	BACHELOR	0.583333	0.416667	HOSPITAL	RIGHT	OUT	Trained	NO
115	33	F	STUDENT	BACHELOR	0.583333	0.416667	HOSPITAL	RIGHT	OUT	Trained	NO
115	33	F	STUDENT	BACHELOR	0.583333	0.416667	HOSPITAL	RIGHT	MOD	Trained	YES
115	33	F	STUDENT	BACHELOR	0.583333	0.416667	HOSPITAL	RIGHT	IN	Trained	YES
115	33	F	STUDENT	BACHELOR	0.583333	0.416667	HOSPITAL	RIGHT	MOD	Trained	YES
115	33	F	STUDENT	BACHELOR	0.583333	0.416667	HOSPITAL	RIGHT	IN	Trained	NO
115	33	F	STUDENT	BACHELOR	0.583333	0.416667	HOSPITAL	RIGHT	STD	Trained	YES
115	33	F	STUDENT	BACHELOR	0.583333	0.416667	HOSPITAL	RIGHT	STD	Trained	NO
116	42	F	NURSINGSTUDENT	BACHELOR	0.75	0.75	CLINICAL	RIGHT	STD	Untrained	YES
116	42	F	NURSINGSTUDENT	BACHELOR	0.75	0.75	CLINICAL	RIGHT	OUT	Untrained	NO
116	42	F	NURSINGSTUDENT	BACHELOR	0.75	0.75	CLINICAL	RIGHT	MOD	Untrained	NO
116	42	F	NURSINGSTUDENT	BACHELOR	0.75	0.75	CLINICAL	RIGHT	IN	Untrained	NO
116	42	F	NURSINGSTUDENT	BACHELOR	0.75	0.75	CLINICAL	RIGHT	IN	Untrained	NO
116	42	F	NURSINGSTUDENT	BACHELOR	0.75	0.75	CLINICAL	RIGHT	OUT	Untrained	NO
116	42	F	NURSINGSTUDENT	BACHELOR	0.75	0.75	CLINICAL	RIGHT	MOD	Untrained	NO
116	42	F	NURSINGSTUDENT	BACHELOR	0.75	0.75	CLINICAL	RIGHT	STD	Untrained	YES
116	42	F	NURSINGSTUDENT	BACHELOR	0.75	0.75	CLINICAL	RIGHT	OUT	Trained	NO
116	42	F	NURSINGSTUDENT	BACHELOR	0.75	0.75	CLINICAL	RIGHT	OUT	Trained	NO
116	42	F	NURSINGSTUDENT	BACHELOR	0.75	0.75	CLINICAL	RIGHT	STD	Trained	YES
116	42	F	NURSINGSTUDENT	BACHELOR	0.75	0.75	CLINICAL	RIGHT	IN	Trained	NO
116	42	F	NURSINGSTUDENT	BACHELOR	0.75	0.75	CLINICAL	RIGHT	MOD	Trained	NO
116	42	F	NURSINGSTUDENT	BACHELOR	0.75	0.75	CLINICAL	RIGHT	IN	Trained	NO
116	42	F	NURSINGSTUDENT	BACHELOR	0.75	0.75	CLINICAL	RIGHT	MOD	Trained	NO
116	42	F	NURSINGSTUDENT	BACHELOR	0.75	0.75	CLINICAL	RIGHT	STD	Trained	YES
117	21	F	NURSINGSTUDENT	ASSOCIATE	3	1	HOSPITAL	RIGHT	MOD	Untrained	NO
117	21	F	NURSINGSTUDENT	ASSOCIATE	3	1	HOSPITAL	RIGHT	OUT	Untrained	NO
117	21	F	NURSINGSTUDENT	ASSOCIATE	3	1	HOSPITAL	RIGHT	OUT	Untrained	NO
117	21	F	NURSINGSTUDENT	ASSOCIATE	3	1	HOSPITAL	RIGHT	IN	Untrained	YES
117	21	F	NURSINGSTUDENT	ASSOCIATE	3	1	HOSPITAL	RIGHT	IN	Untrained	NO
117	21	F	NURSINGSTUDENT	ASSOCIATE	3	1	HOSPITAL	RIGHT	MOD	Untrained	NO
117	21	F	NURSINGSTUDENT	ASSOCIATE	3	1	HOSPITAL	RIGHT	STD	Untrained	NO
117	21	F	NURSINGSTUDENT	ASSOCIATE	3	1	HOSPITAL	RIGHT	STD	Untrained	NO
117	21	F	NURSINGSTUDENT	ASSOCIATE	3	1	HOSPITAL	RIGHT	OUT	Trained	NO
117	21	F	NURSINGSTUDENT	ASSOCIATE	3	1	HOSPITAL	RIGHT	MOD	Trained	NO
117	21	F	NURSINGSTUDENT	ASSOCIATE	3	1	HOSPITAL	RIGHT	STD	Trained	NO
117	21	F	NURSINGSTUDENT	ASSOCIATE	3	1	HOSPITAL	RIGHT	IN	Trained	NO
117	21	F	NURSINGSTUDENT	ASSOCIATE	3	1	HOSPITAL	RIGHT	OUT	Trained	NO
117	21	F	NURSINGSTUDENT	ASSOCIATE	3	1	HOSPITAL	RIGHT	IN	Trained	NO
117	21	F	NURSINGSTUDENT	ASSOCIATE	3	1	HOSPITAL	RIGHT	STD	Trained	NO
118	27	M	CENA	BACHELOR	1	1	LONG TERM CARE	RIGHT	MOD	Trained	NO
118	27	M	CENA	BACHELOR	1	1	LONG TERM CARE	RIGHT	MOD	Untrained	NO
118	27	M	CENA	BACHELOR	1	1	LONG TERM CARE	RIGHT	IN	Untrained	NO
118	27	M	CENA	BACHELOR	1	1	LONG TERM CARE	RIGHT	OUT	Untrained	NO
118	27	M	CENA	BACHELOR	1	1	LONG TERM CARE	RIGHT	STD	Untrained	NO
118	27	M	CENA	BACHELOR	1	1	LONG TERM CARE	RIGHT	MOD	Untrained	YES
118	27	M	CENA	BACHELOR	1	1	LONG TERM CARE	RIGHT	IN	Untrained	NO
118	27	M	CENA	BACHELOR	1	1	LONG TERM CARE	RIGHT	STD	Untrained	NO
118	27	M	CENA	BACHELOR	1	1	LONG TERM CARE	RIGHT	OUT	Untrained	NO
118	27	M	CENA	BACHELOR	1	1	LONG TERM CARE	RIGHT	OUT	Trained	NO
118	27	M	CENA	BACHELOR	1	1	LONG TERM CARE	RIGHT	OUT	Trained	NO
118	27	M	CENA	BACHELOR	1	1	LONG TERM CARE	RIGHT	MOD	Trained	NO
118	27	M	CENA	BACHELOR	1	1	LONG TERM CARE	RIGHT	MOD	Trained	YES
118	27	M	CENA	BACHELOR	1	1	LONG TERM CARE	RIGHT	IN	Trained	NO
118	27	M	CENA	BACHELOR	1	1	LONG TERM CARE	RIGHT	IN	Trained	NO
118	27	M	CENA	BACHELOR	1	1	LONG TERM CARE	RIGHT	STD	Trained	NO
118	27	M	CENA	BACHELOR	1	1	LONG TERM CARE	RIGHT	STD	Trained	NO
119	22	F	CENA	HIGHSCHOOL	3	0.5	HOSPITAL	RIGHT	OUT	Untrained	NO
119	22	F	CENA	HIGHSCHOOL	3	0.5	HOSPITAL	RIGHT	STD	Untrained	NO
119	22	F	CENA	HIGHSCHOOL	3	0.5	HOSPITAL	RIGHT	IN	Untrained	NO
119	22	F	CENA	HIGHSCHOOL	3	0.5	HOSPITAL	RIGHT	IN	Untrained	YES
119	22	F	CENA	HIGHSCHOOL	3	0.5	HOSPITAL	RIGHT	STD	Untrained	NO
119	22	F	CENA	HIGHSCHOOL	3	0.5	HOSPITAL	RIGHT	MOD	Untrained	NO
119	22	F	CENA	HIGHSCHOOL	3	0.5	HOSPITAL	RIGHT	MOD	Untrained	NO
119	22	F	CENA	HIGHSCHOOL	3	0.5	HOSPITAL	RIGHT	OUT	Untrained	YES
119	22	F	CENA	HIGHSCHOOL	3	0.5	HOSPITAL	RIGHT	MOD	Trained	NO
119	22	F	CENA	HIGHSCHOOL	3	0.5	HOSPITAL	RIGHT	MOD	Trained	NO
119	22	F	CENA	HIGHSCHOOL	3	0.5	HOSPITAL	RIGHT	IN	Trained	NO
119	22	F	CENA	HIGHSCHOOL	3	0.5	HOSPITAL	RIGHT	OUT	Trained	NO
119	22	F	CENA	HIGHSCHOOL	3	0.5	HOSPITAL	RIGHT	STD	Trained	NO
119	22	F	CENA	HIGHSCHOOL	3	0.5	HOSPITAL	RIGHT	OUT	Trained	NO
119	22	F	CENA	HIGHSCHOOL	3	0.5	HOSPITAL	RIGHT	IN	Trained	NO
119	22	F	CENA	HIGHSCHOOL	3	0.5	HOSPITAL	RIGHT	STD	Trained	NO
120	55	F	RN	BACHELOR	34	36	CLINICAL	RIGHT	IN	Untrained	NO
120	55	F	RN	BACHELOR	34	36	CLINICAL	RIGHT	OUT	Untrained	NO
120	55	F	RN	BACHELOR	34	36	CLINICAL	RIGHT	MOD	Untrained	NO
120	55	F	RN	BACHELOR	34	36	CLINICAL	RIGHT	MOD	Untrained	NO
120	55	F	RN	BACHELOR	34	36	CLINICAL	RIGHT	IN	Untrained	NO
120	55	F	RN	BACHELOR	34	36	CLINICAL	RIGHT	OUT	Untrained	NO
120	55	F	RN	BACHELOR	34	36	CLINICAL	RIGHT	STD	Untrained	NO
120	55	F	RN	BACHELOR	34	36	CLINICAL	RIGHT	STD	Untrained	NO
120	55	F	RN	BACHELOR	34	36	CLINICAL	RIGHT	OUT	Trained	NO
120	55	F	RN	BACHELOR	34	36	CLINICAL	RIGHT	STD	Trained	YES
120	55	F	RN	BACHELOR	34	36	CLINICAL	RIGHT	OUT	Trained	NO
120	55	F	RN	BACHELOR	34	36	CLINICAL	RIGHT	IN	Trained	YES
120	55	F	RN	BACHELOR	34	36	CLINICAL	RIGHT	IN	Trained	NO
120	55	F	RN	BACHELOR	34	36	CLINICAL	RIGHT	MOD	Trained	NO
120	55	F	RN	BACHELOR	34	36	CLINICAL	RIGHT	MOD	Trained	YES
120	55	F	RN	BACHELOR	34	36	CLINICAL	RIGHT	STD	Trained	YES
121	23	F	LPN	ASSOCIATE	1	1	REHAB	RIGHT	MOD	Untrained	NO
121	23	F	LPN	ASSOCIATE	1	1	REHAB	RIGHT	STD	Untrained	YES
121	23	F	LPN	ASSOCIATE	1	1	REHAB	RIGHT	STD	Untrained	YES
121	23	F	LPN	ASSOCIATE	1	1	REHAB	RIGHT	IN	Untrained	NO
121	23	F	LPN	ASSOCIATE	1	1	REHAB	RIGHT	MOD	Untrained	YES
121	23	F	LPN	ASSOCIATE	1	1	REHAB	RIGHT	IN	Untrained	YES
121	23	F	LPN	ASSOCIATE	1	1	REHAB	RIGHT	OUT	Untrained	NO
121	23	F	LPN	ASSOCIATE	1	1	REHAB	RIGHT	OUT	Untrained	YES
121	23	F	LPN	ASSOCIATE	1	1	REHAB	RIGHT	MOD	Trained	NO
121	23	F	LPN	ASSOCIATE	1	1	REHAB	RIGHT	STD	Trained	NO
121	23	F	LPN	ASSOCIATE	1	1	REHAB	RIGHT	OUT	Trained	YES
121	23	F	LPN	ASSOCIATE	1	1	REHAB	RIGHT	MOD	Trained	YES
121	23	F	LPN	ASSOCIATE	1	1	REHAB	RIGHT	STD	Trained	YES
121	23	F	LPN	ASSOCIATE	1	1	REHAB	RIGHT	IN	Trained	YES
121	23	F	LPN	ASSOCIATE	1	1	REHAB	RIGHT	IN	Trained	NO
121	23	F	LPN	ASSOCIATE	1	1	REHAB	RIGHT	OUT	Trained	YES
122	33	F	NURSINGSTUDENT	ASSOCIATE	10	1	NURSING HOME	RIGHT	IN	Untrained	NO
122	33	F	NURSINGSTUDENT	ASSOCIATE	10	1	NURSING HOME	RIGHT	OUT	Untrained	NO
122	33	F	NURSINGSTUDENT	ASSOCIATE	10	1	NURSING HOME	RIGHT	STD	Untrained	NO
122	33	F	NURSINGSTUDENT	ASSOCIATE	10	1	NURSING HOME	RIGHT	MOD	Untrained	NO
122	33	F	NURSINGSTUDENT	ASSOCIATE	10	1	NURSING HOME	RIGHT	MOD	Untrained	NO
122	33	F	NURSINGSTUDENT	ASSOCIATE	10	1	NURSING HOME	RIGHT	OUT	Untrained	NO
122	33	F	NURSINGSTUDENT	ASSOCIATE	10	1	NURSING HOME	RIGHT	STD	Untrained	YES
122	33	F	NURSINGSTUDENT	ASSOCIATE	10	1	NURSING HOME	RIGHT	IN	Untrained	NO
122	33	F	NURSINGSTUDENT	ASSOCIATE	10	1	NURSING HOME	RIGHT	MOD	Trained	NO
122	33	F	NURSINGSTUDENT	ASSOCIATE	10	1	NURSING HOME	RIGHT	IN	Trained	NO
122	33	F	NURSINGSTUDENT	ASSOCIATE	10	1	NURSING HOME	RIGHT	OUT	Trained	NO
122	33	F	NURSINGSTUDENT	ASSOCIATE	10	1	NURSING HOME	RIGHT	STD	Trained	NO
122	33	F	NURSINGSTUDENT	ASSOCIATE	10	1	NURSING HOME	RIGHT	MOD	Trained	YES
122	33	F	NURSINGSTUDENT	ASSOCIATE	10	1	NURSING HOME	RIGHT	OUT	Trained	NO
122	33	F	NURSINGSTUDENT	ASSOCIATE	10	1	NURSING HOME	RIGHT	STD	Trained	NO
122	33	F	NURSINGSTUDENT	ASSOCIATE	10	1	NURSING HOME	RIGHT	IN	Trained	NO
123	23	F	CST	ASSOCIATE	2	0.75	OR	RIGHT	MOD	Untrained	NO
123	23	F	CST	ASSOCIATE	2	0.75	OR	RIGHT	MOD	Untrained	NO
123	23	F	CST	ASSOCIATE	2	0.75	OR	RIGHT	STD	Untrained	NO
123	23	F	CST	ASSOCIATE	2	0.75	OR	RIGHT	IN	Untrained	NO
123	23	F	CST	ASSOCIATE	2	0.75	OR	RIGHT	OUT	Untrained	NO
123	23	F	CST	ASSOCIATE	2	0.75	OR	RIGHT	OUT	Untrained	NO
123	23	F	CST	ASSOCIATE	2	0.75	OR	RIGHT	IN	Untrained	NO
123	23	F	CST	ASSOCIATE	2	0.75	OR	RIGHT	STD	Untrained	NO
123	23	F	CST	ASSOCIATE	2	0.75	OR	RIGHT	STD	Trained	NO
123	23	F	CST	ASSOCIATE	2	0.75	OR	RIGHT	MOD	Trained	NO
123	23	F	CST	ASSOCIATE	2	0.75	OR	RIGHT	OUT	Trained	NO
123	23	F	CST	ASSOCIATE	2	0.75	OR	RIGHT	MOD	Trained	NO
123	23	F	CST	ASSOCIATE	2	0.75	OR	RIGHT	IN	Trained	NO
123	23	F	CST	ASSOCIATE	2	0.75	OR	RIGHT	OUT	Trained	NO
123	23	F	CST	ASSOCIATE	2	0.75	OR	RIGHT	IN	Trained	NO
123	23	F	CST	ASSOCIATE	2	0.75	OR	RIGHT	STD	Trained	NO
124	39	F	CST	BACHELOR	10	10		RIGHT	STD	Untrained	NO
124	39	F	CST	BACHELOR	10	10		RIGHT	OUT	Untrained	NO
124	39	F	CST	BACHELOR	10	10		RIGHT	IN	Untrained	NO
124	39	F	CST	BACHELOR	10	10		RIGHT	IN	Untrained	NO
124	39	F	CST	BACHELOR	10	10		RIGHT	OUT	Untrained	NO
124	39	F	CST	BACHELOR	10	10		RIGHT	STD	Untrained	NO
124	39	F	CST	BACHELOR	10	10		RIGHT	MOD	Untrained	NO
124	39	F	CST	BACHELOR	10	10		RIGHT	MOD	Untrained	NO
124	39	F	CST	BACHELOR	10	10		RIGHT	MOD	Trained	NO
124	39	F	CST	BACHELOR	10	10		RIGHT	STD	Trained	NO
124	39	F	CST	BACHELOR	10	10		RIGHT	OUT	Trained	YES
124	39	F	CST	BACHELOR	10	10		RIGHT	IN	Trained	NO
124	39	F	CST	BACHELOR	10	10		RIGHT	MOD	Trained	YES
124	39	F	CST	BACHELOR	10	10		RIGHT	STD	Trained	NO
124	39	F	CST	BACHELOR	10	10		RIGHT	OUT	Trained	NO
124	39	F	CST	BACHELOR	10	10		RIGHT	IN	Trained	NO
125	48	M	ST	TECHNICALST	30	30	OR	RIGHT	OUT	Untrained	NO
125	48	M	ST	TECHNICALST	30	30	OR	RIGHT	OUT	Untrained	NO
125	48	M	ST	TECHNICALST	30	30	OR	RIGHT	IN	Untrained	NO
125	48	M	ST	TECHNICALST	30	30	OR	RIGHT	MOD	Untrained	NO
125	48	M	ST	TECHNICALST	30	30	OR	RIGHT	STD	Untrained	YES
125	48	M	ST	TECHNICALST	30	30	OR	RIGHT	STD	Untrained	NO
125	48	M	ST	TECHNICALST	30	30	OR	RIGHT	MOD	Untrained	NO
125	48	M	ST	TECHNICALST	30	30	OR	RIGHT	IN	Untrained	NO
125	48	M	ST	TECHNICALST	30	30	OR	RIGHT	OUT	Trained	NO
125	48	M	ST	TECHNICALST	30	30	OR	RIGHT	IN	Trained	NO
125	48	M	ST	TECHNICALST	30	30	OR	RIGHT	IN	Trained	YES
125	48	M	ST	TECHNICALST	30	30	OR	RIGHT	MOD	Trained	YES
125	48	M	ST	TECHNICALST	30	30	OR	RIGHT	STD	Trained	NO
125	48	M	ST	TECHNICALST	30	30	OR	RIGHT	OUT	Trained	NO
125	48	M	ST	TECHNICALST	30	30	OR	RIGHT	STD	Trained	NO
125	48	M	ST	TECHNICALST	30	30	OR	RIGHT	MOD	Trained	YES
126	25	F	ST	HIGHSCHOOL	0.5	1	HOSPITAL	RIGHT	OUT	Untrained	NO
126	25	F	ST	HIGHSCHOOL	0.5	1	HOSPITAL	RIGHT	STD	Untrained	YES
126	25	F	ST	HIGHSCHOOL	0.5	1	HOSPITAL	RIGHT	IN	Untrained	YES
126	25	F	ST	HIGHSCHOOL	0.5	1	HOSPITAL	RIGHT	MOD	Untrained	NO
126	25	F	ST	HIGHSCHOOL	0.5	1	HOSPITAL	RIGHT	STD	Untrained	YES
126	25	F	ST	HIGHSCHOOL	0.5	1	HOSPITAL	RIGHT	OUT	Untrained	NO
126	25	F	ST	HIGHSCHOOL	0.5	1	HOSPITAL	RIGHT	IN	Untrained	NO
126	25	F	ST	HIGHSCHOOL	0.5	1	HOSPITAL	RIGHT	MOD	Untrained	NO
126	25	F	ST	HIGHSCHOOL	0.5	1	HOSPITAL	RIGHT	STD	Trained	YES
126	25	F	ST	HIGHSCHOOL	0.5	1	HOSPITAL	RIGHT	OUT	Trained	NO
126	25	F	ST	HIGHSCHOOL	0.5	1	HOSPITAL	RIGHT	IN	Trained	YES
126	25	F	ST	HIGHSCHOOL	0.5	1	HOSPITAL	RIGHT	STD	Trained	NO
126	25	F	ST	HIGHSCHOOL	0.5	1	HOSPITAL	RIGHT	MOD	Trained	NO
126	25	F	ST	HIGHSCHOOL	0.5	1	HOSPITAL	RIGHT	OUT	Trained	NO
126	25	F	ST	HIGHSCHOOL	0.5	1	HOSPITAL	RIGHT	IN	Trained	YES
126	25	F	ST	HIGHSCHOOL	0.5	1	HOSPITAL	RIGHT	MOD	Trained	NO
127	24	F	ST	HIGHSCHOOL	0.5	1	HOSPITAL	LEFT	MOD	Untrained	YES
127	24	F	ST	HIGHSCHOOL	0.5	1	HOSPITAL	LEFT	IN	Untrained	NO
127	24	F	ST	HIGHSCHOOL	0.5	1	HOSPITAL	LEFT	STD	Untrained	YES
127	24	F	ST	HIGHSCHOOL	0.5	1	HOSPITAL	LEFT	IN	Untrained	NO
127	24	F	ST	HIGHSCHOOL	0.5	1	HOSPITAL	LEFT	OUT	Untrained	NO
127	24	F	ST	HIGHSCHOOL	0.5	1	HOSPITAL	LEFT	MOD	Untrained	NO
127	24	F	ST	HIGHSCHOOL	0.5	1	HOSPITAL	LEFT	STD	Untrained	NO
127	24	F	ST	HIGHSCHOOL	0.5	1	HOSPITAL	LEFT	OUT	Untrained	YES
127	24	F	ST	HIGHSCHOOL	0.5	1	HOSPITAL	LEFT	OUT	Trained	NO
127	24	F	ST	HIGHSCHOOL	0.5	1	HOSPITAL	LEFT	STD	Trained	NO
127	24	F	ST	HIGHSCHOOL	0.5	1	HOSPITAL	LEFT	MOD	Trained	NO
127	24	F	ST	HIGHSCHOOL	0.5	1	HOSPITAL	LEFT	IN	Trained	NO
127	24	F	ST	HIGHSCHOOL	0.5	1	HOSPITAL	LEFT	OUT	Trained	NO
127	24	F	ST	HIGHSCHOOL	0.5	1	HOSPITAL	LEFT	STD	Trained	NO
127	24	F	ST	HIGHSCHOOL	0.5	1	HOSPITAL	LEFT	IN	Trained	YES
[truncated: 161 more rows]

## Sheet: %CONTAMINATION
Pouch Treatment	Percentage	% Contamination	Aseptic Technique
Inward	0.268908	64	Standard AT
Outward	0.176471	42	Standard AT
Standard	0.298319	71	Standard AT
Tab	0.256303	61	Standard AT
Modified AT
Pouch Treatment	Percentage	Contamination
Inward	0.289916	69
Outward	0.10084	24
Standard	0.252101	60
Tab	0.277311	66
											Probability of contamination per treatment					Probability of contamination per training
						ESTIMATE	LSMEAN				Treatment	ESTIMATE	LSMEAN	Probability %		Opening Technique	ESTIMATE	LSMEAN	Probability %
				STD	SAT	-1.0471	0.259782	0.289421			Inward	-1.0977	0.250171	0.250171		Standard	-1.2864	0.216463	0.216463
				STD	MAT	-1.2545	0.221922	0.24122			Outward	-2.1457	0.104734	0.104734		Modified	-1.4778	0.18576	0.18576
				IN	SAT	-1.114	0.247126	0.258573			Standard	-1.1508	0.240343	0.240343
Aseptic Technique	Contamination Percentage			IN	MAT	-1.0813	0.25326	0.278222			Tab	-1.1342	0.243387	0.243387
Standard AT	0.232422	238		OUT	SAT	-1.799	0.141973	0.15752
Modified AT	0.213867	219		OUT	MAT	-2.4924	0.0763927	0.0904132
				MOD	SAT	-1.1856	0.234047	0.247219
Pouch Treatment	Overall Contamination Percentage	Contamination		MOD	MAT	-1.0828	0.252977	0.268725
Inward	0.279412	133
Outward	0.138655	66
Standard	0.27521	131
Tab	0.266807	127
				Standard Technique	Contamination Probability	Modified Technique	Contamination Probability
				Standard	0.259782	Standard	0.221922
				Inward	0.247126	Inward	0.25326
				Outward	0.141973	Outward	0.0763927
				Tab	0.234047	Tab	0.252977
