# Supplementary material for: Reducing levels of medical device contamination through package redesign and opening technique
Source: PLoS One. 2018 Nov 7;13(11):e0206892. doi: 10.1371/journal.pone.0206892 (PMC6221329; doi:10.1371/journal.pone.0206892)
Supplement: S2 File — (XLSX) [file pone.0206892.s002.xlsx]

## Sheet: Sheet1
Subject #	Pouch too large	Like TAB	Chevron cut too tigh to grab	Double Sealing hard	like device Stiff (cardboard)	Don’t like Training	Don't like curl in	Too much excessive material	Triangle shape ones challenging	Second set more challenging	Easier-any of the ones that did not stick	Did not like square seal?	Like curl out	Content too light	Cannot see content	Triangular-easy to open (space to grab)	Thick plastic	Thinner-Hard to grasp	First set more challenging	Popsicles harder than cardboard	Do not like TAB	Like 1 st set more space to grab	Slippery
1		1	1
2		1	1
3		1	1
4		1	1
5		1	1
6									does not remember
7		1	1
8		1	1
9									N/A
10									N/A
11									N/A
12	1			1		1
13	1			1		1
14	1	1	1
15		1	1	1			1
16		1	1				1
17	1	1	1				1
18	1	1
19	1	1			1			1
20		1		1			1	1
21		1	1
22	1	1	1					0	this like the flap to grab
23		1	1
24								0	this like the flap to grab
25		1	1		0				don't like cardboard too stiff to pinch
26	1	1		1
27	1	1		1
28		1		1
29	1	1	1	1	1
30			1	1	0			0
31		1	1	1
32		1						1
33		1
34	1			1	1
35	1	1		1
36	1	1	1	1		1
37		1
38		0				0		0
39								1
40		1
41	1					1
42		1	1	1
43		1	1	1			1
44		1	1					0
45	1	1		1
46		1		1	0		1	1
47		1					1
48		1					1
49		1		1
50		1	1
51		1	1
52					1
53		0				1
54		1	1		0
55	1	1					1
56	1	1
57	1		1
58	1		1
59			1
60				1
61		1		1
62		1
63				1
64		1	1				1
65		1			0		1
66		1	1		0
67	1	1
68		1					1
69		1	1		1
70		1	1
71	1				1
72	1	1
73	1		1
74		1		1
75
76
77
78
79
80		1							1
81		1		1
82		1		1
83	1	1		1
84	1	1	1
85		1							1
86		1		1
87				1						1	1
88		1	1
89		1					1					1
90	1	1		1
91	1	1		1					1				1	1
92			1												1	1
93	1		1	1
94	1	1	1														1	1
95	1			1												1
96		1																	1
97	1	1	1	1	1											1				1
98	1	1							1														1
99			1																		1	1	1
100		1	1
101		1		1
102
103		1	1
104		1	1
105			1
106		1	1
107																					1
108		1
109		1	1
110													1
111		1	1
112		1
113		1	1	1
114		1	1	1
115		1	1	1
116		1	1
117		1	1
118
119		1	1
120		1		1													1
121
122		1
123		1		1
124		1	1
125		1	1
126		1		1															1
127				1
128		1		1
129		1
130		1	1	1
131		1
132		1
133		1
134																1			1
135
136		1		1
137		1		1
		88	56	27	12	6	13	10	3	1	1	1	1	1	0	3	1	1	1
		0.6875
		68.75

## Sheet: Sheet2
1		1			1
1		1			1
1		1			1
1		1			1
1		1			1
1		1			1
1		1			1
1		1			1
1		1			1
1		1			1
1					1
1					1
1		1			1
1		1			1
1		1			1
1		1			1
1					1
1					1
1		1			1
		1
1		1			1
1					1
1					1
1					1
1		1			1
1					1
0					0
1					1
1		1			1
1		1			1
1		1			1
1					1
1					1
1					1
1					1
1		1			1
1		1			1
0					0
1		1			1
1					1
		1
		1
		1
1					1
1					1
1		1			1
1					1
1					1
1					1
1		1			1
1		1			1
1					1
		1
1					1
1					1
1					1
1					1
1		1			1
1					1
1					1
1		1			1
1					1
1					1
1					1
		1
		1
1		1			1
1					1
1		1			1
1					1
		1
1		1			1
1					1
1		1			1
1		1			1
		1
1					1
1		1			1
1		1			1
1					1
1		1			1
1		1			1
1		1			1
1		1			1
1		1			1
1		1			1
1					1
1					1
1					1
1		1			1
1					1
1					1
1					1
1		1			1
1					1
1					1
1					1
1					1
1					1
90		52			90
